# Supplementary material for: Targeted mutation of BnaMS1/BnaMS2 combined with the RUBY reporter enables an efficient two-line system for hybrid seed production in Brassica napus
Source: Hortic Res. 2024 Sep 25;12(1):uhae270. doi: 10.1093/hr/uhae270 (PMC11783330; doi:10.1093/hr/uhae270)
Supplement: Web_Material_uhae270 [file web_material_uhae270.zip]

Archive with 2 entries (2 files):
- Supporting figures.docx
- Supporting tables.xlsx
