# Supplementary material for: Targeted mutation of BnaMS1/BnaMS2 combined with the RUBY reporter enables an efficient two-line system for hybrid seed production in Brassica napus
Source: Hortic Res. 2024 Sep 25;12(1):uhae270. doi: 10.1093/hr/uhae270 (PMC11783330; doi:10.1093/hr/uhae270)
Supplement: Web_Material_uhae270 [file web_material_uhae270.zip › Supporting tables.xlsx]

## Sheet: Table_S1
Table S1 Genotypic analysis of CRISPR/Cas9-induced mutations in BnaMS1 and BnaMS2 T0 generation positive plants in different elite parental lines.
		Genotype at targets of BnaMS1		Genotype at targets of BnaMS2
Plant ID	Background	S1	S2	S1	S2
21XP01-2	ZY50	HO (+1bp)	HE (+1bp)	HO (-1bp)	HE (+1bp)
21XP01-7	ZY50	WT	HE ( -5bp)	HE (+1bp)	HE ( -2bp)
21XP01-10	ZY50	HO (-27bp)	HE (+1bp)	HE (+1bp)	HO (+1bp)
21XP01-15	ZY50	HE (+1bp)	WT	WT	HO (-23bp)
21XP01-19	ZY50	WT	HE (+4bp)	WT	HO ( -9bp)
21XP01-31	ZY50	WT	HO (+1bp)	HE ( -2bp)	HE (+1bp)
21XP01-38	ZY50	WT	HO (-1bp)	WT	HE ( -2bp)
21XP01-41	ZY50	HE (+1bp)	HO (-10bp)	HE (-1bp)	WT
21XP01-47	ZY50	WT	BI (+1bp, -7bp)	WT	WT
21XP01-52	ZY50	HO (+1bp)	BI (+1bp, -6bp)	WT	BI (+1bp, -1bp)
21XP01-54	ZY50	HO (+1bp)	HO (+1bp)	WT	HO ( -7bp)
21XP01-60	ZY50	WT	WT	HO (-10bp)	WT
21XP01-64	ZY50	HO (-2bp)	WT	HE (-8bp)	WT
21XP01-71	ZY50	HE (+4bp)	WT	HE (+6bp)	HE (+1bp)
21XP01-72	ZY50	HE (+1bp)	HE (-2bp)	HE (+5bp)	HE (-1bp)
21XP01-79	ZY50	HE (+1bp)	HO (-1bp)	WT	WT
21XP01-86	ZY50	WT	HO (+1bp)	WT	HE (-4bp)
21XP02-3	ZY51	HE (+2bp)	WT	HE (-1bp)	HE (+1bp)
21XP02-9	ZY51	WT	HO (+1bp)	HO ( -9bp)	WT
21XP02-11	ZY51	HO (+1bp)	WT	HO ( -10bp)	HO ( -1bp)
21XP02-13	ZY51	WT	HO (-4bp)	HO (+1bp)	WT
21XP02-18	ZY51	HE (-1bp)	HE (-1bp)	HE (-2bp)	BI (+1bp, -5bp)
21XP02-20	ZY51	WT	WT	HE (-8bp)	WT
21XP02-28	ZY51	WT	HE (-7bp)	WT	WT
21XP02-31	ZY51	HO (+1bp)	WT	HO ( -5bp)	WT
21XP02-34	ZY51	WT	HO (+1bp)	WT	HO (+2bp)
21XP02-38	ZY51	WT	HO (+1bp)	WT	WT
21XP02-52	ZY51	HE (-2bp)	HO (+3bp)	HE (+1bp)	HO (+1bp)
21XP02-53	ZY51	HO+1bp)	HE (+1bp)	HE (+1bp)	WT
21XP02-60	ZY51	HO (+1bp)	HO ( -1bp)	WT	HO (-2bp)
21XP02-61	ZY51	HO (-10bp)	HE (+1bp)	WT	HE (+1bp)
21XP02-68	ZY51	HO (+1bp)	HE (+1bp)	HE (+1bp)	HE (+1bp)
21XP02-70	ZY51	HO (-1bp)	HE (-12bp)	WT	HE (+1bp)
21XP02-71	ZY51	HO (+3bp)	HE (+1bp)	HE (+4bp)	WT
21XP02-84	ZY51	HO (+1bp)	WT	HE (+1bp)	HE (-5bp)
21XP04-2	20P19	HE (+1bp)	BI (+1bp, -1bp)	WT	WT
21XP03-7	20P19	WT	HO (+1bp)	WT	HO (-2bp)
21XP03-19	20P19	WT	HO (-10bp)	HE (+1bp)	HE (+1bp)
21XP03-21	20P19	WT	WT	HO (-1bp)	HO ( -5bp)
21XP03-28	20P19	HO (+1bp)	HE ( -1bp)	WT	HO (-9bp)
21XP03-38	20P19	HO (+1bp)	HE (+1bp)	HE (+1bp)	HE (+1bp)
21XP03-41	20P19	HE (+1bp)	HO (+1bp)	WT	BI (+1bp, -1bp)
21XP03-42	20P19	WT	BI (+1bp, -6bp)	HE ( -1bp)	HE ( -1bp)
21XP03-50	20P19	WT	HO ( -1bp)	HE ( -4bp)	HE ( -1bp)
21XP03-53	20P19	HE (+1bp)	HE ( -6bp)	WT	HO ( -4bp)
21XP03-54	20P19	HE (+2bp)	WT	WT	HO ( -2bp)
21XP03-70	20P19	HE (-2bp)	HO ( -1bp)	HE (-5bp)	WT
21XP03-82	20P19	HE (+3bp)	WT	HO (+2bp)	HE (+1bp)
21XP03-83	20P19	HO (+1bp)	HE ( -6bp)	WT	HO (-9bp)
21XP03-84	20P19	HO (+1bp)	HE ( -8bp)	WT	WT
21XP03-90	20P19	WT	HE ( -4bp)	HE ( -7bp)	HO (-1bp)
21XP03-1	ZS11	HE (+1bp)	HO (-6bp)	WT	HO (+1bp)
21XP03-5	ZS11	HO (-1bp)	HO ( -1bp)	HE (+1bp)	WT
21XP03-7	ZS11	WT	HO (-2bp)	WT	HO (+2bp)
21XP03-11	ZS11	WT	HE (+1bp)	WT	HO (+1bp)
21XP03-12	ZS11	HE (+1bp)	HE (+1bp)	HE (+6bp)	WT
21XP03-15	ZS11	HE ( -4bp)	WT	WT	HE ( -1bp)
21XP03-18	ZS11	HE ( -2bp)	WT	HE (-1bp)	WT
21XP03-19	ZS11	HE ( -3bp)	HE (+1bp)	HE (+2bp)	WT
21XP03-22	ZS11	HO (-2bp)	WT	HO (+1bp)	HO (+1bp)
21XP03-25	ZS11	HO (+1bp)	BI (+1bp, -1bp)	WT	HO ( -1bp)
21XP03-28	ZS11	HO (+1bp)	WT	WT	HO ( -5bp)
21XP03-30	ZS11	WT	WT	WT	HO ( -2bp)
21XP04-3	HS5	HE (-4bp)	HE (+1bp)	HO (+1bp)	WT
21XP04-5	HS5	WT	HO (+1bp)	HE ( -1bp)	HE ( -5bp)
21XP04-8	HS5	HO (-2bp)	WT	HE (+1bp)	HO (+1bp)
21XP04-11	HS5	HO (+1bp)	BI (+1bp, -3bp)	WT	HE ( -3bp)
21XP04-12	HS5	WT	HO (+1bp)	HE (+1bp)	HE (+6bp)
21XP04-13	HS5	HO (+1bp)	WT	WT	WT
21XP04-17	HS5	WT	HE (+2bp)	HE (+4bp)	WT
21XP04-19	HS5	HE (+4bp)	WT	WT	BI (+1bp, -2bp)
21XP04-23	HS5	WT	WT	HE (+1bp)	HE (+3bp)
21XP04-25	HS5	HE (-8bp)	WT	WT	WT
21XP04-28	HS5	WT	HO (+1bp)	HO ( -1bp)	HE ( -2bp)
21XP05-2	Z9	HO (+1bp)	WT	HE (-3bp)	HE (+1bp)
21XP05-4	Z9	HO (+1bp)	WT	HE(-6bp)	HE (+1bp)
21XP05-7	Z9	HO (+2bp)	HE (-1bp)	HE (+1bp)	HE (+1bp)
21XP05-12	Z9	HE(+1bp)	BI (+1bp, -2bp)	HE (+1bp)	HE (-10bp)
21XP05-15	Z9	HE (-1bp)	HE (+1bp)	HE (-1bp)	WT
21XP05-18	Z9	WT	WT	HE (+2bp)	BI (+1bp, -1bp)
21XP05-19	Z9	HE (-4bp)	WT	WT	WT
21XP05-21	Z9	WT	BI (+1bp, -1bp)	HE (+1bp)	WT
21XP05-22	Z9	WT	WT	HE (-2bp)	WT
21XP05-23	Z9	WT	HE (+1bp)	WT	HE (-1bp)
BI, biallelic; HE, heterozygous; HO, homozygous; WT, wild-type. “–” and “+” indicate the deletion and insertion of the indicated number of nucleotides.

## Sheet: Table_S2
Table S2 Hi-Tom reads of high-generation BnaMS1 and BnaMS2 mutants.
Plant ID	Sort	Reads number	Ratio	Left variation type	Right variation type	Left variation	Right variation	Left reads seq	Right reads seq
23XP003-7	BnaMS1 S1 target
	1	696	1	1I	WT	G	-	ATGTCTATGTGGATCGTTCTAGCTTGCATGCTCACATCATGGATCTTCTTGCACCGAtGGGGGACAGAGGAACAAGAGAGGTCCCAAGACATGGCCTTTGGTCG	AAGAACCGTAGTGGTTCCTATGCCCTTCACCACTTATACATACATAGCAGATCCCATCAATGTAGAACACGTCCTCAAAACCAACTTCTCCAACTACCCAAAGGTGAGAAACA
	BnaMS1 S2 target
	1	747	0.5633	1I	WT	T	-	GGAGAGACGTACCACTCCTATATGGAAGTTTTGTTGGGAGATGGGATCTTCAATTCAGATGGAGAGCTCTGGAGGAAaTCAGAGGAAAACCGCGAGTTTCGAGT	TCTCAGAGACTTCAGTACTGTAGTGTTTAAAGAGTATAGCCTCAAGCTCTTCTCCATCCTTTGTCAAGCTTCTTTCAAAGACCAACAAGTAGACATGCAGGTACAATCCACCC
	2	258	0.4367	WT	WT	-	-	GGAGAGACGTACCACTCCTATATGGAAGTTTTGTTGGGAGATGGGATCTTCAATTCAGATGGAGAGCTCTGGAGGAAACAGAGGAAAACCGCGAGTTTCGAGTT	TCTCAGAGACTTCAGTACTGTAGTGTTTAAAGAGTATAGCCTCAAGCTCTTCTCCATCCTTTGTCAAGCTTCTTTCAAAGACCAACAAGTAGACATGCAGGTACAATCCACCC
	BnaMS2 S1 target
	1	562	1	1D	WT	G	-	ATGTCTATGTGGATCGTTCTAGCTTGCATGGTGACATCATGGATCTTCTTGCACCGAtGGGACAGAGGAACAAGAGAGGTCCCAAGACATGGCCTTTGGTCGGA	GAGAACCGTAGTGGTTCCGATGCCCTTCACCACTTACACATACATAGCAGATCCCATCAATGTCGAACACGTCCTCAAAACCAATTTCTCCAACTACCCAAAGGTGAGAAAC
	BnaMS2 S2 target
	1	997	1	1I	WT	A	-	GGAGAGACGTACCATTCGTATATGGAAGTTTTGTTGGGAGATGGGATCTTCAATTCAGATGGAGAGCTCTGGAGgAAAACAGAGGAAAACCGCGAGTTTCGAAT	AGTACTGTAGTGTTTAAAGAGTATAGCCTCAAGCTCTTCTCCATCCTTTGTCAAGCcTCTTcCAAAGACCAACAAGTAGACATGCAGGTAACAGTCCGAAAGTCATATCCAGGCCA
23XP004-12	BnaMS1 S1 target
	1	586	1	WT	WT	-	-	ATGTCTATGTGGATCGTTCTAGCTTGCATGCTCACATCATGGATCTTCTTGCACCGATGGGGACAGAGGAACAAGAGAGGTCCCAAGACATGGCCTTTGGTCGG	AAGAACCGTAGTGGTTCCTATGCCCTTCACCACTTATACATACATAGCAGATCCCATCAATGTAGAACACGTCCTCAAAACCAACTTCTCCAACTACCCAAAGGTGAGAAACA
	BnaMS1 S2 target
	1	6446	1	WT	WT	-	-	GGAGAGACGTACCACTCCTATATGGAAGTTTTGTTGGGAGATGGGATCTTCAATTCAGATGGAGAGCTCTGGAGGAAACAGAGGAAAACCGCGAGTTTCGAGTT	TCTCAGAGACTTCAGTACTGTAGTGTTTAAAGAGTATAGCCTCAAGCTCTTCTCCATCCTTTGTCAAGCTTCTTTCAAAGACCAACAAGTAGACATGCAGGTACAATCCACCC
	BnaMS2 S1 target
	1	887	1	1I	WT	A	-	ATGTCTATGTGGATCGTTCTAGCTTGCATGGTGACATCATGGATCTTCTTGCACCGATgAGGGACAGAGGAACAAGAGAGGTCCCAAGACATGGCCTTTGGTCG	GAGAACCGTAGTGGTTCCGATGCCCTTCACCACTTACACATACATAGCAGATCCCATCAATGTCGAACACGTCCTCAAAACCAATTTCTCCAACTACCCAAAGGTGAGAAAC
	BnaMS2 S2 target
	1	1627	1	2D	WT	AA	-	GGAGAGACGTACCATTCGTATATGGAAGTTTTGTTGGGAGATGGGATCTTCAATTCAGATGGAGAGCTCTGGAGgACAGAGGAAAACCGCGAGTTTCGAATTTG	AGTACTGTAGTGTTTAAAGAGTATAGCCTCAAGCTCTTCTCCATCCTTTGTCAAGCcTCTTcCAAAGACCAACAAGTAGACATGCAGGTAACAGTCCGAAAGTCATATCCAGGCCA
23XP024-12	BnaMS1 S1 target
	1	632	1	27D	WT	TTGCACCGATGGGGACAGAGGAACAAG	-	ATGTCTATGTGGATCGTTCTAGCTTGCATGCTCACATCATGGATCTTcAGAGGTCCCAAGACATGGCCTTTGGTCGGAGCAGCCATTGAGCAGTTGACTAACTTTGACCGAATGCACGACTGG	AAGAACCGTAGTGGTTCCTATGCCCTTCACCACTTATACATACATAGCAGATCCCATCAATGTAGAACACGTCCTCAAAACCAACTTCTCCAACTACCCAAAGGTGAGAAACA
	BnaMS1 S2 target
	1	3724	1	1I	WT	T	-	GGAGAGACGTACCACTCCTATATGGAAGTTTTGTTGGGAGATGGGATCTTCAATTCAGATGGAGAGCTCTGGAGGAAaTCAGAGGAAAACCGCGAGTTTCGAGT	TCTCAGAGACTTCAGTACTGTAGTGTTTAAAGAGTATAGCCTCAAGCTCTTCTCCATCCTTTGTCAAGCTTCTTTCAAAGACCAACAAGTAGACATGCAGGTACAATCCACCC
	BnaMS2 S1 target
	1	489	1	1I	WT	T	----	ATGTCTATGTGGATCGTTCTAGCTTGCATGGTGACATCATGGATCTTCTTGCACCGATgTGGGACAGAGGAACAAGAGAGGTCCCAAGACATGGCCTTTGGTCGGAGCAGCCATTGAGCAGTT	GAGAACCGTAGTGGTTCCGATGCCCTTCACCACTTACACATACATAGCAGATCCCATCAATGTCGAACACGTCCTCAAAACCAATTTCTCCAACTACCCAAAGGTGAGAAAC
	BnaMS2 S2 target
	1	1826	1	1I	WT	A	-	GGAGAGACGTACCATTCGTATATGGAAGTTTTGTTGGGAGATGGGATCTTCAATTCAGATGGAGAGCTCTGGAGgAAAACAGAGGAAAACCGCGAGTTTCGAATTTGCTTCCAAGAATCTTAG	AGTACTGTAGTGTTTAAAGAGTATAGCCTCAAGCTCTTCTCCATCCTTTGTCAAGCcTCTTcCAAAGACCAACAAGTAGACATGCAGGTAACAGTCCGAAAGTCATATCCAGGCCA
23XP005-2	BnaMS1 S1 target
	1	269	1	1I	WT	A	-	ATGTCTATGTGGATCGTTCTAGCTTGCATGCTCACATCATGGATCTTCTTGCACCGATgAGGGACAGAGGAACAAGAGAGGTCCCAAGACATGGCCTTTGGTCGGAGCAGCCATTGAGCAGTT	AAGAACCGTAGTGGTTCCTATGCCCTTCACCACTTATACATACATAGCAGATCCCATCAATGTAGAACACGTCCTCAAAACCAACTTCTCCAACTACCCAAAGGTGAGAAACA
	BnaMS1 S2 target
	1	3931	1	WT	WT	-	-	GGAGAGACGTACCACTCCTATATGGAAGTTTTGTTGGGAGATGGGATCTTCAATTCAGATGGAGAGCTCTGGAGGAAACAGAGGAAAACCGCGAGTTTCGAGTT	TCTCAGAGACTTCAGTACTGTAGTGTTTAAAGAGTATAGCCTCAAGCTCTTCTCCATCCTTTGTCAAGCTTCTTTCAAAGACCAACAAGTAGACATGCAGGTACAATCCACCC
	BnaMS2 S1 target
	1	490	1	WT	WT	-	----	ATGTCTATGTGGATCGTTCTAGCTTGCATGGTGACATCATGGATCTTCTTGCACCGATGGGGACAGAGGAACAAGAGAGGTCCCAAGACATGGCCTTTGGTCGGAGCAGCCATTGAGCAGTTG	GAGAACCGTAGTGGTTCCGATGCCCTTCACCACTTACACATACATAGCAGATCCCATCAATGTCGAACACGTCCTCAAAACCAATTTCTCCAACTACCCAAAGGTGAGAAAC
	BnaMS2 S2 target
	1	2158	1	23D	WT	TGGAGAGCTCTGGAGGAAACAGA	-	GGAGAGACGTACCATTCGTATATGGAAGTTTTGTTGGGAGATGGGATCTTCAATTCAGaGGAAAACCGCGAGTTTCGAATTTGCTTCCAAGAATCTTAGAGACTTCAGTACTGTAGTGTTTAA	AGAGACTTCAGTACTGTAGTGTTTAAAGAGTATAGCCTCAAGCTCTTCTCCATCCTTTGTCAAGCTTCTTTCAAAGACCAACAAGTAGACATGCAGGTA
23XP005-9	BnaMS1 S1 target
	1	434	1	1I	WT	A	-	ATGTCTATGTGGATCGTTCTAGCTTGCATGCTCACATCATGGATCTTCTTGCACCGATgAGGGACAGAGGAACAAGAGAGGTCCCAAGACATGGCCTTTGGTCGGAGCAGCCATTGAGCAGTT	AAGAACCGTAGTGGTTCCTATGCCCTTCACCACTTATACATACATAGCAGATCCCATCAATGTAGAACACGTCCTCAAAACCAACTTCTCCAACTACCCAAAGGTGAGAAACA
	BnaMS1 S2 target
	1	2134	1	1I	WT	T	-	GGAGAGACGTACCACTCCTATATGGAAGTTTTGTTGGGAGATGGGATCTTCAATTCAGATGGAGAGCTCTGGAGGAAaTCAGAGGAAAACCGCGAGTTTCGAGT	TCTCAGAGACTTCAGTACTGTAGTGTTTAAAGAGTATAGCCTCAAGCTCTTCTCCATCCTTTGTCAAGCTTCTTTCAAAGACCAACAAGTAGACATGCAGGTACAATCCACCC
	BnaMS2 S1 target
	1	423	1	WT	WT	-	----	ATGTCTATGTGGATCGTTCTAGCTTGCATGGTGACATCATGGATCTTCTTGCACCGATGGGGACAGAGGAACAAGAGAGGTCCCAAGACATGGCCTTTGGTCGGAGCAGCCATTGAGCAGTTG	GAGAACCGTAGTGGTTCCGATGCCCTTCACCACTTACACATACATAGCAGATCCCATCAATGTCGAACACGTCCTCAAAACCAATTTCTCCAACTACCCAAAGGTGAGAAAC
	BnaMS2 S2 target
	1	2456	1	7D	WT	AGGAAAC	-	GGAGAGACGTACCATTCGTATATGGAAGTTTTGTTGGGAGATGGGATCTTCAATTCAGATGGAGAGCTCTGgAGAGGAAAACCGCGAGTTTCGAATTTGCTTCCAAGAATCTTAGAGACTTCA	AGAGACTTCAGTACTGTAGTGTTTAAAGAGTATAGCCTCAAGCTCTTCTCCATCCTTTGTCAAGCTTCTTTCAAAGACCAACAAGTAGACATGCAGGTA
22XP023-12	BnaMS1 S1 target
	1	306	1	WT	WT	-	-	ATGTCTATGTGGATCGTTCTAGCTTGCATGCTCACATCATGGATCTTCTTGCACCGATGGGGACAGAGGAACAAGAGAGGTCCCAAGACATGGCCTTTGGTCGG	AAGAACCGTAGTGGTTCCTATGCCCTTCACCACTTATACATACATAGCAGATCCCATCAATGTAGAACACGTCCTCAAAACCAACTTCTCCAACTACCCAAAGGTGAGAAACA
	BnaMS1 S2 target
	1	1718	1	WT	WT	-	-	GGAGAGACGTACCACTCCTATATGGAAGTTTTGTTGGGAGATGGGATCTTCAATTCAGATGGAGAGCTCTGGAGGAAACAGAGGAAAACCGCGAGTTTCGAGTT	TCTCAGAGACTTCAGTACTGTAGTGTTTAAAGAGTATAGCCTCAAGCTCTTCTCCATCCTTTGTCAAGCTTCTTTCAAAGACCAACAAGTAGACATGCAGGTACAATCCACCC
	BnaMS2 S1 target
	1	610	0.6756	WT	WT	-	-	ATGTCTATGTGGATCGTTCTAGCTTGCATGGTGACATCATGGATCTTCTTGCACCGATGGGGACAGAGGAACAAGAGAGGTCCCAAGACATGGCCTTTGGTCGG	GAGAACCGTAGTGGTTCCGATGCCCTTCACCACTTACACATACATAGCAGATCCCATCAATGTCGAACACGTCCTCAAAACCAATTTCTCCAACTACCCAAAGGTGAGAAAC
	2	199	0.3274	1I	WT	T	-	ATGTCTATGTGGATCGTTCTAGCTTGCATGGTGACATCATGGATCTTCTTGCACCGATgTGGGACAGAGGAACAAGAGAGGTCCCAAGACATGGCCTTTGGTCG	GAGAACCGTAGTGGTTCCGATGCCCTTCACCACTTACACATACATAGCAGATCCCATCAATGTCGAACACGTCCTCAAAACCAATTTCTCCAACTACCCAAAGGTGAGAAAC
	BnaMS2 S2 target
	1	1010	1	2D	WT	AA	-	GGAGAGACGTACCATTCGTATATGGAAGTTTTGTTGGGAGATGGGATCTTCAATTCAGATGGAGAGCTCTGGAGgACAGAGGAAAACCGCGAGTTTCGAATTTG	AGTACTGTAGTGTTTAAAGAGTATAGCCTCAAGCTCTTCTCCATCCTTTGTCAAGCcTCTTcCAAAGACCAACAAGTAGACATGCAGGTAACAGTCCGAAAGTCATATCCAGGCCA
22XP023-4	BnaMS1 S1 target
	1	390	1	WT	WT	-	-	ATGTCTATGTGGATCGTTCTAGCTTGCATGCTCACATCATGGATCTTCTTGCACCGATGGGGACAGAGGAACAAGAGAGGTCCCAAGACATGGCCTTTGGTCGG	AAGAACCGTAGTGGTTCCTATGCCCTTCACCACTTATACATACATAGCAGATCCCATCAATGTAGAACACGTCCTCAAAACCAACTTCTCCAACTACCCAAAGGTGAGAAACA
	BnaMS1 S2 target
	1	1500	1	1D	WT	C	-	GGAGAGACGTACCACTCCTATATGGAAGTTTTGTTGGGAGATGGGATCTTCAATTCAGATGGAGAGCTCTGGAGGAAaGGAGGAAAACCGCGAGTTTCGAGTTT	TCTCAGAGACTTCAGTACTGTAGTGTTTAAAGAGTATAGCCTCAAGCTCTTCTCCATCCTTTGTCAAGCTTCTTTCAAAGACCAACAAGTAGACATGCAGGTACAATCCACCC
	BnaMS2 S1 target
	1	1229	1	WT	WT	-	-	ATGTCTATGTGGATCGTTCTAGCTTGCATGGTGACATCATGGATCTTCTTGCACCGATGGGGACAGAGGAACAAGAGAGGTCCCAAGACATGGCCTTTGGTCGG	GAGAACCGTAGTGGTTCCGATGCCCTTCACCACTTACACATACATAGCAGATCCCATCAATGTCGAACACGTCCTCAAAACCAATTTCTCCAACTACCCAAAGGTGAGAAAC
	BnaMS2 S2 target
	1	418	1	2D	WT	AA	-	GGAGAGACGTACCATTCGTATATGGAAGTTTTGTTGGGAGATGGGATCTTCAATTCAGATGGAGAGCTCTGGAGgACAGAGGAAAACCGCGAGTTTCGAATTTG	AGTACTGTAGTGTTTAAAGAGTATAGCCTCAAGCTCTTCTCCATCCTTTGTCAAGCTTCTTTCAAAGACCAACAAGTAGACATGCAGGTAACAGTCCGAAAGTCATATCCAGgCCA
23XP023-25	BnaMS1 S1 target
	1	491	0.5005	1I	WT	T	-	GGAGAGACGTACCACTCCTATATGGAAGTTTTGTTGGGAGATGGGATCTTCAATTCAGATGGAGAGCTCTGGAGGAAaTCAGAGGAAAACCGCGAGTTTCGAGT	TCTCAGAGACTTCAGTACTGTAGTGTTTAAAGAGTATAGCCTCAAGCTCTTCTCCATCCTTTGTCAAGCTTCTTTCAAAGACCAACAAGTAGACATGCAGGTACAATCCACCC
	2	490	0.4995	WT	WT	-	-	GGAGAGACGTACCACTCCTATATGGAAGTTTTGTTGGGAGATGGGATCTTCAATTCAGATGGAGAGCTCTGGAGGAAACAGAGGAAAACCGCGAGTTTCGAGTT	TCTCAGAGACTTCAGTACTGTAGTGTTTAAAGAGTATAGCCTCAAGCTCTTCTCCATCCTTTGTCAAGCTTCTTTCAAAGACCAACAAGTAGACATGCAGGTACAATCCACCC
	BnaMS1 S2 target
	1	524	1	10D	WT	CTGGAGGAAA	-	GGAGAGACGTACCACTCCTATATGGAAGTTTTGTTGGGAGATGGGATCTTCAATTCAGATGGAGAGCtCAGAGGAAAACCGCGAGTTTCGAGTTTGCTTCCAAG	TCTCAGAGACTTCAGTACTGTAGTGTTTAAAGAGTATAGCCTCAAGCTCTTCTCCATCCTTTGTCAAGCTTCTTTCAAAGACCAACAAGTAGACATGCAGGTACAATCCACCC
	BnaMS2 S1 target
	1	257	1	WT	WT	-	-	ATGTCTATGTGGATCGTTCTAGCTTGCATGGTGACATCATGGATCTTCTTGCACCGATGGGGACAGAGGAACAAGAGAGGTCCCAAGACATGGCCTTTGGTCGG	GAGAACCGTAGTGGTTCCGATGCCCTTCACCACTTACACATACATAGCAGATCCCATCAATGTCGAACACGTCCTCAAAACCAATTTCTCCAACTACCCAAAGGTGAGAAAC
	BnaMS2 S2 target
	1	2122	1	1D	WT	A	-	AGTACTGTAGTGTTTAAAGAGTATAGCCTCAAGCTCTTCTCCATCCTTTGTCAAGCcTCTTcCAAAGACCAACAAGTAGACATGCAGGTAACAGTCCGAAAGTCATATCCAGGCCA	GGAGAGACGTACCATTCGTATATGGAAGTTTTGTTGGGAGATGGGATCTTCAATTCAGATGGAGAGCTCTGGAGgAACAGAGGAAAACCGCGAGTTTCGAATTT
23XP024-2	BnaMS1 S1 target
	1	1245	1	WT	WT	-	-	ATGTCTATGTGGATCGTTCTAGCTTGCATGCTCACATCATGGATCTTCTTGCACCGATGGGGACAGAGGAACAAGAGAGGTCCCAAGACATGGCCTTTGGTCGG	AAGAACCGTAGTGGTTCCTATGCCCTTCACCACTTATACATACATAGCAGATCCCATCAATGTAGAACACGTCCTCAAAACCAACTTCTCCAACTACCCAAAGGTGAGAAACA
	BnaMS1 S2 target
	1	10462	1	1I	WT	A	-	GGAGAGACGTACCACTCCTATATGGAAGTTTTGTTGGGAGATGGGATCTTCAATTCAGATGGAGAGCTCTGGAGgAAAACAGAGGAAAACCGCGAGTTTCGAGT	TCTCAGAGACTTCAGTACTGTAGTGTTTAAAGAGTATAGCCTCAAGCTCTTCTCCATCCTTTGTCAAGCTTCTTTCAAAGACCAACAAGTAGACATGCAGGTACAATCCACCC
	BnaMS2 S1 target
	1	453	1	2D	WT	GG	-	ATGTCTATGTGGATCGTTCTAGCTTGCATGGTGACATCATGGATCTTCTTGCACCGAtGGACAGAGGAACAAGAGAGGTCCCAAGACATGGCCTTTGGTCGGAG	GAGAACCGTAGTGGTTCCGATGCCCTTCACCACTTACACATACATAGCAGATCCCATCAATGTCGAACACGTCCTCAAAACCAATTTCTCCAACTACCCAAAGGTGAGAAAC
	BnaMS2 S2 target
	1	3322	1	1I	WT	A	-	GGAGAGACGTACCATTCGTATATGGAAGTTTTGTTGGGAGATGGGATCTTCAATTCAGATGGAGAGCTCTGGAGgAAAACAGAGGAAAACCGCGAGTTTCGAAT	AGTACTGTAGTGTTTAAAGAGTATAGCCTCAAGCTCTTCTCCATCCTTTGTCAAGCcTCTTcCAAAGACCAACAAGTAGACATGCAGGTAACAGTCCGAAAGTCATATCCAGGCCA
23XP024-15	BnaMS1 S1 target
	1	441	0.5256	1I	WT	A	-	ATGTCTATGTGGATCGTTCTAGCTTGCATGCTCACATCATGGATCTTCTTGCACCGATgAGGGACAGAGGAACAAGAGAGGTCCCAAGACATGGCCTTTGGTCG	AAGAACCGTAGTGGTTCCTATGCCCTTCACCACTTATACATACATAGCAGATCCCATCAATGTAGAACACGTCCTCAAAACCAACTTCTCCAACTACCCAAAGGTGAGAAACA
	2	398	0.4744	WT	WT	-	-	ATGTCTATGTGGATCGTTCTAGCTTGCATGCTCACATCATGGATCTTCTTGCACCGATGGGGACAGAGGAACAAGAGAGGTCCCAAGACATGGCCTTTGGTCGG	AAGAACCGTAGTGGTTCCTATGCCCTTCACCACTTATACATACATAGCAGATCCCATCAATGTAGAACACGTCCTCAAAACCAACTTCTCCAACTACCCAAAGGTGAGAAACA
	BnaMS1 S2 target
	1	827	1	2D	WT	AC	-	GGAGAGACGTACCACTCCTATATGGAAGTTTTGTTGGGAGATGGGATCTTCAATTCAGATGGAGAGCTCTGGAGGAaAGAGGAAAACCGCGAGTTTCGAGTTTG	TCTCAGAGACTTCAGTACTGTAGTGTTTAAAGAGTATAGCCTCAAGCTCTTCTCCATCCTTTGTCAAGCTTCTTTCAAAGACCAACAAGTAGACATGCAGGTACAATCCACCC
	BnaMS2 S1 target
	1	822	1	5I	WT	TAACG	-	ATGTCTATGTGGATCGTTCTAGCTTGCATGGTGACATCATGGATCTTCTTGCACCGATgTAACGGGGACAGAGGAACAAGAGAGGTCCCAAGACATGGCCTTTGGTCG	GAGAACCGTAGTGGTTCCGATGCCCTTCACCACTTACACATACATAGCAGATCCCATCAATGTCGAACACGTCCTCAAAACCAATTTCTCCAACTACCCAAAGGTGAGAAAC
	BnaMS2 S2 target
	1	615	1	1D	WT	C	-	GGAGAGACGTACCATTCGTATATGGAAGTTTTGTTGGGAGATGGGATCTTCAATTCAGATGGAGAGCTCTGGAGGAAaAGAGGAAAACCGCGAGTTTCGAATTT	AGTACTGTAGTGTTTAAAGAGTATAGCCTCAAGCTCTTCTCCATCCTTTGTCAAGCTTCTTTCAAAGACCAACAAGTAGACATGCAGGTAACAGTCCGAAAGTCATATCCAGgCCA
23XP024-18	BnaMS1 S1 target
	1	321	1	1I	WT	T	-	ATGTCTATGTGGATCGTTCTAGCTTGCATGCTCACATCATGGATCTTCTTGCACCGATgTGGGACAGAGGAACAAGAGAGGTCCCAAGACATGGCCTTTGGTCG	AAGAACCGTAGTGGTTCCTATGCCCTTCACCACTTATACATACATAGCAGATCCCATCAATGTAGAACACGTCCTCAAAACCAACTTCTCCAACTACCCAAAGGTGAGAAACA
	BnaMS1 S2 target
	1	753	1	2D	WT	AA	-	GGAGAGACGTACCACTCCTATATGGAAGTTTTGTTGGGAGATGGGATCTTCAATTCAGATGGAGAGCTCTGGAGgACAGAGGAAAACCGCGAGTTTCGAGTTTG	TCTCAGAGACTTCAGTACTGTAGTGTTTAAAGAGTATAGCCTCAAGCTCTTCTCCATCCTTTGTCAAGCTTCTTTCAAAGACCAACAAGTAGACATGCAGGTACAATCCACCC
	BnaMS2 S1 target
	1	285	1	WT	WT	-	-	ATGTCTATGTGGATCGTTCTAGCTTGCATGGTGACATCATGGATCTTCTTGCACCGATGGGGACAGAGGAACAAGAGAGGTCCCAAGACATGGCCTTTGGTCGG	GAGAACCGTAGTGGTTCCGATGCCCTTCACCACTTACACATACATAGCAGATCCCATCAATGTCGAACACGTCCTCAAAACCAATTTCTCCAACTACCCAAAGGTGAGAAAC
	BnaMS2 S2 target
	1	499	1	WT	WT	-	-	GGAGAGACGTACCATTCGTATATGGAAGTTTTGTTGGGAGATGGGATCTTCAATTCAGATGGAGAGCTCTGGAGGAAACAGAGGAAAACCGCGAGTTTCGAATT	AGTACTGTAGTGTTTAAAGAGTATAGCCTCAAGCTCTTCTCCATCCTTTGTCAAGCTTCTTTCAAAGACCAACAAGTAGACATGCAGGTAACAGTCCGAAAGTCATATCCAGgCCA
23XP025-3	BnaMS1 S1 target
	1	745	1	2D	WT	AG	-	ATGTCTATGTGGATCGTTCTAGCTTGCATGCTCACATCATGGATCTTCTTGCACCGTGGGACAGAGGAACAAGAGAGGTCCCAAGACATGGCCTTTGGTCG	AAGAACCGTAGTGGTTCCTATGCCCTTCACCACTTATACATACATAGCAGATCCCATCAATGTAGAACACGTCCTCAAAACCAACTTCTCCAACTACCCAAAGGTGAGAAACA
	BnaMS1 S2 target
	1	689	1	8D	WT	CAGAGGAA	-	GGAGAGACGTACCACTCCTATATGGAAGTTTTGTTGGGAGATGGGATCTTCAATTCAGATGGAGAGCTCTGGAGGAaAAACCGCGAGTTTCGAGTTTG	TCTCAGAGACTTCAGTACTGTAGTGTTTAAAGAGTATAGCCTCAAGCTCTTCTCCATCCTTTGTCAAGCTTCTTTCAAAGACCAACAAGTAGACATGCAGGTACAATCCACCC
	BnaMS2 S1 target
	1	436	1	WT	WT	-	-	ATGTCTATGTGGATCGTTCTAGCTTGCATGGTGACATCATGGATCTTCTTGCACCGATGGGGACAGAGGAACAAGAGAGGTCCCAAGACATGGCCTTTGGTCGG	GAGAACCGTAGTGGTTCCGATGCCCTTCACCACTTACACATACATAGCAGATCCCATCAATGTCGAACACGTCCTCAAAACCAATTTCTCCAACTACCCAAAGGTGAGAAAC
	BnaMS2 S2 target
	1	1256	1	WT	WT	-	-	GGAGAGACGTACCATTCGTATATGGAAGTTTTGTTGGGAGATGGGATCTTCAATTCAGATGGAGAGCTCTGGAGGAAACAGAGGAAAACCGCGAGTTTCGAATT	AGTACTGTAGTGTTTAAAGAGTATAGCCTCAAGCTCTTCTCCATCCTTTGTCAAGCTTCTTTCAAAGACCAACAAGTAGACATGCAGGTAACAGTCCGAAAGTCATATCCAGgCCA
23XP026-19	BnaMS1 S1 target
	1	811	1	WT	WT	-	-	ATGTCTATGTGGATCGTTCTAGCTTGCATGCTCACATCATGGATCTTCTTGCACCGATGGGGACAGAGGAACAAGAGAGGTCCCAAGACATGGCCTTTGGTCGG	AAGAACCGTAGTGGTTCCTATGCCCTTCACCACTTATACATACATAGCAGATCCCATCAATGTAGAACACGTCCTCAAAACCAACTTCTCCAACTACCCAAAGGTGAGAAACA
	BnaMS1 S2 target
	1	3132	1	1I	WT	A	-	GGAGAGACGTACCACTCCTATATGGAAGTTTTGTTGGGAGATGGGATCTTCAATTCAGATGGAGAGCTCTGGAGgAAAACAGAGGAAAACCGCGAGTTTCGAGT	TCTCAGAGACTTCAGTACTGTAGTGTTTAAAGAGTATAGCCTCAAGCTCTTCTCCATCCTTTGTCAAGCTTCTTTCAAAGACCAACAAGTAGACATGCAGGTACAATCCACCC
	BnaMS2 S1 target
	1	272	1	5D	WT	GGGAC	-	ATGTCTATGTGGATCGTTCTAGCTTGCATGGTGACATCATGGATCTTCTTGCACCGATgAGAGGAACAAGAGAGGTCCCAAGACATGGCCTTTGGTCGGAGCAG	GAGAACCGTAGTGGTTCCGATGCCCTTCACCACTTACACATACATAGCAGATCCCATCAATGTCGAACACGTCCTCAAAACCAATTTCTCCAACTACCCAAAGGTGAGAAAC
	BnaMS2 S2 target
	1	2841	1	WT	WT	-	-	GGAGAGACGTACCATTCGTATATGGAAGTTTTGTTGGGAGATGGGATCTTCAATTCAGATGGAGAGCTCTGGAGGAAACAGAGGAAAACCGCGAGTTTCGAATT	AGTACTGTAGTGTTTAAAGAGTATAGCCTCAAGCTCTTCTCCATCCTTTGTCAAGCTTCTTTCAAAGACCAACAAGTAGACATGCAGGTAACAGTCCGAAAGTCATATCCAGgCCA
23XP027-9	BnaMS1 S1 target
	1	398	1	1I	WT	T	-	ATGTCTATGTGGATCGTTCTAGCTTGCATGCTCACATCATGGATCTTCTTGCACCGATgTGGGACAGAGGAACAAGAGAGGTCCCAAGACATGGCCTTTGGTCG	AAGAACCGTAGTGGTTCCTATGCCCTTCACCACTTATACATACATAGCAGATCCCATCAATGTAGAACACGTCCTCAAAACCAACTTCTCCAACTACCCAAAGGTGAGAAACA
	BnaMS1 S2 target
	1	7585	1	WT	WT	-	-	GGAGAGACGTACCACTCCTATATGGAAGTTTTGTTGGGAGATGGGATCTTCAATTCAGATGGAGAGCTCTGGAGGAAACAGAGGAAAACCGCGAGTTTCGAGTT	TCTCAGAGACTTCAGTACTGTAGTGTTTAAAGAGTATAGCCTCAAGCTCTTCTCCATCCTTTGTCAAGCTTCTTTCAAAGACCAACAAGTAGACATGCAGGTACAATCCACCC
	BnaMS2 S1 target
	1	120	1	10D	WT	GGGGACAGAG	-	ATGTCTATGTGGATCGTTCTAGCTTGCATGGTGACATCATGGATCTTCTTGCACCGAtGAACAAGAGAGGTCCCAAGACATGGCCTTTGGTCGGAGCAGCCATT	GAGAACCGTAGTGGTTCCGATGCCCTTCACCACTTACACATACATAGCAGATCCCATCAATGTCGAACACGTCCTCAAAACCAATTTCTCCAACTACCCAAAGGTGAGAAAC
	BnaMS2 S2 target
	1	198	1	1D	WT	A	-	GGAGAGACGTACCATTCGTATATGGAAGTTTTGTTGGGAGATGGGATCTTCAATTCAGATGGAGAGCTCTGGAGgAACAGAGGAAAACCGCGAGTTTCGAATTT	AGTACTGTAGTGTTTAAAGAGTATAGCCTCAAGCTCTTCTCCATCCTTTGTCAAGCTTCTTTCAAAGACCAACAAGTAGACATGCAGGTAACAGTCCGAAAGTCATATCCAGgCCA
23XP029-1	BnaMS1 S1 target
	1	996	1	WT	WT	-	-	ATGTCTATGTGGATCGTTCTAGCTTGCATGCTCACATCATGGATCTTCTTGCACCGATGGGGACAGAGGAACAAGAGAGGTCCCAAGACATGGCCTTTGGTCGG	AAGAACCGTAGTGGTTCCTATGCCCTTCACCACTTATACATACATAGCAGATCCCATCAATGTAGAACACGTCCTCAAAACCAACTTCTCCAACTACCCAAAGGTGAGAAACA
	BnaMS1 S2 target
	1	1435	1	4D	WT	GAAA	-	GGAGAGACGTACCACTCCTATATGGAAGTTTTGTTGGGAGATGGGATCTTCAATTCAGATGGAGAGCTCTGGAgCAGAGGAAAACCGCGAGTTTCGAGTTTGCT	TCTCAGAGACTTCAGTACTGTAGTGTTTAAAGAGTATAGCCTCAAGCTCTTCTCCATCCTTTGTCAAGCTTCTTTCAAAGACCAACAAGTAGACATGCAGGTACAATCCACCC
	BnaMS2 S1 target
	1	1276	1	1I	WT	T	-	ATGTCTATGTGGATCGTTCTAGCTTGCATGGTGACATCATGGATCTTCTTGCACCGATgTGGGACAGAGGAACAAGAGAGGTCCCAAGACATGGCCTTTGGTCG	GAGAACCGTAGTGGTTCCGATGCCCTTCACCACTTACACATACATAGCAGATCCCATCAATGTCGAACACGTCCTCAAAACCAATTTCTCCAACTACCCAAAGGTGAGAAAC
	BnaMS2 S2 target
	1	6681	1	WT	WT	-	-	GGAGAGACGTACCATTCGTATATGGAAGTTTTGTTGGGAGATGGGATCTTCAATTCAGATGGAGAGCTCTGGAGGAAACAGAGGAAAACCGCGAGTTTCGAATT	AGTACTGTAGTGTTTAAAGAGTATAGCCTCAAGCTCTTCTCCATCCTTTGTCAAGCcTCTTcCAAAGACCAACAAGTAGACATGCAGGTAACAGTCCGAAAGTCATATCCAGGCCA
23XP022-4	BnaMS1 S1 target
	1	393	1	1I	WT	T	-	ATGTCTATGTGGATCGTTCTAGCTTGCATGCTCACATCATGGATCTTCTTGCACCGATgTGGGACAGAGGAACAAGAGAGGTCCCAAGACATGGCCTTTGGTCG	AAGAACCGTAGTGGTTCCTATGCCCTTCACCACTTATACATACATAGCAGATCCCATCAATGTAGAACACGTCCTCAAAACCAACTTCTCCAACTACCCAAAGGTGAGAAACA
	BnaMS1 S2 target
	1	2666	1	WT	WT	-	-	GGAGAGACGTACCACTCCTATATGGAAGTTTTGTTGGGAGATGGGATCTTCAATTCAGATGGAGAGCTCTGGAGGAAACAGAGGAAAACCGCGAGTTTCGAGTT	TCTCAGAGACTTCAGTACTGTAGTGTTTAAAGAGTATAGCCTCAAGCTCTTCTCCATCCTTTGTCAAGCTTCTTTCAAAGACCAACAAGTAGACATGCAGGTACAATCCACCC
	BnaMS2 S1 target
	1	642	1	5D	WT	GGGAC	-	ATGTCTATGTGGATCGTTCTAGCTTGCATGGTGACATCATGGATCTTCTTGCACCGATgAGAGGAACAAGAGAGGTCCCAAGACATGGCCTTTGGTCGGAGCAG	GAGAACCGTAGTGGTTCCGATGCCCTTCACCACTTACACATACATAGCAGATCCCATCAATGTCGAACACGTCCTCAAAACCAATTTCTCCAACTACCCAAAGGTGAGAAAC
	BnaMS2 S2 target
	1	789	1	WT	WT	-	-	GGAGAGACGTACCATTCGTATATGGAAGTTTTGTTGGGAGATGGGATCTTCAATTCAGATGGAGAGCTCTGGAGGAAACAGAGGAAAACCGCGAGTTTCGAATT	AGTACTGTAGTGTTTAAAGAGTATAGCCTCAAGCTCTTCTCCATCCTTTGTCAAGCTTCTTTCAAAGACCAACAAGTAGACATGCAGGTAACAGTCCGAAAGTCATATCCAGGACCA
23XP011-9	BnaMS1 S1 target
	1	258	1	WT	WT	-	-	ATGTCTATGTGGATCGTTCTAGCTTGCATGCTCACATCATGGATCTTCTTGCACCGATGGGGACAGAGGAACAAGAGAGGTCCCAAGACATGGCCTTTGGTCGG	AAGAACCGTAGTGGTTCCTATGCCCTTCACCACTTATACATACATAGCAGATCCCATCAATGTAGAACACGTCCTCAAAACCAACTTCTCCAACTACCCAAAGGTGAGAAACA
	BnaMS1 S2 target
	1	2439	1	1I	WT	T	-	GGAGAGACGTACCACTCCTATATGGAAGTTTTGTTGGGAGATGGGATCTTCAATTCAGATGGAGAGCTCTGGAGGAAaTCAGAGGAAAACCGCGAGTTTCGAGT	TCTCAGAGACTTCAGTACTGTAGTGTTTAAAGAGTATAGCCTCAAGCTCTTCTCCATCCTTTGTCAAGCTTCTTTCAAAGACCAACAAGTAGACATGCAGGTACAATCCACCC
	BnaMS2 S1 target
	1	2743	1	WT	WT	-	-	GGAGAGACGTACCACTCCTATATGGAAGTTTTGTTGGGAGATGGGATCTTCAATTCAGATGGAGAGCTCTGGAGGAAACAGAGGAAAACCGCGAGTTTCGAGTT	TCTCAGAGACTTCAGTACTGTAGTGTTTAAAGAGTATAGCCTCAAGCTCTTCTCCATCCTTTGTCAAGCTTCTTTCAAAGACCAACAAGTAGACATGCAGGTACAATCCACCC
	BnaMS2 S2 target
	1	1218	1	2I	WT	AA	-	GGAGAGACGTACCATTCGTATATGGAAGTTTTGTTGGGAGATGGGATCTTCAATTCAGATGGAGAGCTCTGGAGgAAAAACAGAGGAAAACCGCGAGTTTCGAA	AGTACTGTAGTGTTTAAAGAGTATAGCCTCAAGCTCTTCTCCATCCTTTGTCAAGCTTCTTTCAAAGACCAACAAGTAGACATGCAGGTAACAGTCCGAAAGTCATATCCAGGACCA
23XP003-5	BnaMS1 S1 target
	1	422	1	WT	WT	-	-	ATGTCTATGTGGATCGTTCTAGCTTGCATGCTCACATCATGGATCTTCTTGCACCGATGGGGACAGAGGAACAAGAGAGGTCCCAAGACATGGCCTTTGGTCGG	AAGAACCGTAGTGGTTCCTATGCCCTTCACCACTTATACATACATAGCAGATCCCATCAATGTAGAACACGTCCTCAAAACCAACTTCTCCAACTACCCAAAGGTGAGAAACA
	BnaMS1 S2 target
	1	3292	1	1I	WT	T	-	GGAGAGACGTACCACTCCTATATGGAAGTTTTGTTGGGAGATGGGATCTTCAATTCAGATGGAGAGCTCTGGAGGAAaTCAGAGGAAAACCGCGAGTTTCGAGT	TCTCAGAGACTTCAGTACTGTAGTGTTTAAAGAGTATAGCCTCAAGCTCTTCTCCATCCTTTGTCAAGCTTCTTTCAAAGACCAACAAGTAGACATGCAGGTACAATCCACCC
	BnaMS2 S1 target
	1	384	1	WT	WT	-	-	ATGTCTATGTGGATCGTTCTAGCTTGCATGGTGACATCATGGATCTTCTTGCACCGATGGGGACAGAGGAACAAGAGAGGTCCCAAGACATGGCCTTTGGTCGG	GAGAACCGTAGTGGTTCCGATGCCCTTCACCACTTACACATACATAGCAGATCCCATCAATGTCGAACACGTCCTCAAAACCAATTTCTCCAACTACCCAAAGGTGAGAAAC
	BnaMS2 S2 target
	1	2332	1	WT	WT	-	-	GGAGAGACGTACCATTCGTATATGGAAGTTTTGTTGGGAGATGGGATCTTCAATTCAGATGGAGAGCTCTGGAGGAAACAGAGGAAAACCGCGAGTTTCGAATT	AGTACTGTAGTGTTTAAAGAGTATAGCCTCAAGCTCTTCTCCATCCTTTGTCAAGCTTCTTTCAAAGACCAACAAGTAGACATGCAGGTAACAGTCCGAAAGTCATATCCAGGACCA
23WS-1-2	BnaMS1 S1 target
	1	745	1	2D	WT	AG	-	ATGTCTATGTGGATCGTTCTAGCTTGCATGCTCACATCATGGATCTTCTTGCACCGTGGGACAGAGGAACAAGAGAGGTCCCAAGACATGGCCTTTGGTCG	AAGAACCGTAGTGGTTCCTATGCCCTTCACCACTTATACATACATAGCAGATCCCATCAATGTAGAACACGTCCTCAAAACCAACTTCTCCAACTACCCAAAGGTGAGAAACA
	BnaMS1 S2 target
	1	602	1	3I	WT	TAA	-	GGAGAGACGTACCACTCCTATATGGAAGTTTTGTTGGGAGATGGGATCTTCAATTCAGATGGAGAGCTCTGGAGGAAaTAACAGAGGAAAACCGCGAGTTTCGAGT	TCTCAGAGACTTCAGTACTGTAGTGTTTAAAGAGTATAGCCTCAAGCTCTTCTCCATCCTTTGTCAAGCTTCTTTCAAAGACCAACAAGTAGACATGCAGGTACAATCCACCC
	BnaMS2 S1 target
	1	243	0.5073	1I	WT	T	-	ATGTCTATGTGGATCGTTCTAGCTTGCATGGTGACATCATGGATCTTCTTGCACCGATgTGGGACAGAGGAACAAGAGAGGTCCCAAGACATGGCCTTTGGTCG	GAGAACCGTAGTGGTTCCGATGCCCTTCACCACTTACACATACATAGCAGATCCCATCAATGTCGAACACGTCCTCAAAACCAATTTCTCCAACTACCCAAAGGTGAGAAAC
	2	236	0.4927	WT	WT	-	-	ATGTCTATGTGGATCGTTCTAGCTTGCATGGTGACATCATGGATCTTCTTGCACCGATGGGGACAGAGGAACAAGAGAGGTCCCAAGACATGGCCTTTGGTCGG	GAGAACCGTAGTGGTTCCGATGCCCTTCACCACTTACACATACATAGCAGATCCCATCAATGTCGAACACGTCCTCAAAACCAATTTCTCCAACTACCCAAAGGTGAGAAAC
	BnaMS2 S2 target
	1	1317	1	1I	WT	A	-	GGAGAGACGTACCATTCGTATATGGAAGTTTTGTTGGGAGATGGGATCTTCAATTCAGATGGAGAGCTCTGGAGgAAAACAGAGGAAAACCGCGAGTTTCGAAT	AGTACTGTAGTGTTTAAAGAGTATAGCCTCAAGCTCTTCTCCATCCTTTGTCAAGCcTCTTcCAAAGACCAACAAGTAGACATGCAGGTAACAGTCCGAAAGTCATATCCAGGCCA
23XP007-1	BnaMS1 S1 target
	1	818	1	1I	WT	T	-	ATGTCTATGTGGATCGTTCTAGCTTGCATGCTCACATCATGGATCTTCTTGCACCGATgTGGGACAGAGGAACAAGAGAGGTCCCAAGACATGGCCTTTGGTCG	AAGAACCGTAGTGGTTCCTATGCCCTTCACCACTTATACATACATAGCAGATCCCATCAATGTAGAACACGTCCTCAAAACCAACTTCTCCAACTACCCAAAGGTGAGAAACA
	BnaMS1 S2 target
	1	1545	0.6242	WT	WT	-	-	GGAGAGACGTACCACTCCTATATGGAAGTTTTGTTGGGAGATGGGATCTTCAATTCAGATGGAGAGCTCTGGAGGAAACAGAGGAAAACCGCGAGTTTCGAGTT	TCTCAGAGACTTCAGTACTGTAGTGTTTAAAGAGTATAGCCTCAAGCTCTTCTCCATCCTTTGTCAAGCTTCTTTCAAAGACCAACAAGTAGACATGCAGGTACAATCCACCC
	2	698	0.3758	1I	WT	A	-	GGAGAGACGTACCACTCCTATATGGAAGTTTTGTTGGGAGATGGGATCTTCAATTCAGATGGAGAGCTCTGGAGgAAAACAGAGGAAAACCGCGAGTTTCGAGT	TCTCAGAGACTTCAGTACTGTAGTGTTTAAAGAGTATAGCCTCAAGCTCTTCTCCATCCTTTGTCAAGCTTCTTTCAAAGACCAACAAGTAGACATGCAGGTACAATCCACCC
	BnaMS2 S1 target
	1	602	1	WT	WT	-	-	ATGTCTATGTGGATCGTTCTAGCTTGCATGGTGACATCATGGATCTTCTTGCACCGATGGGGACAGAGGAACAAGAGAGGTCCCAAGACATGGCCTTTGGTCGG	GAGAACCGTAGTGGTTCCGATGCCCTTCACCACTTACACATACATAGCAGATCCCATCAATGTCGAACACGTCCTCAAAACCAATTTCTCCAACTACCCAAAGGTGAGAAAC
	BnaMS2 S2 target
	1	2449	1	WT	WT	-	-	GGAGAGACGTACCATTCGTATATGGAAGTTTTGTTGGGAGATGGGATCTTCAATTCAGATGGAGAGCTCTGGAGGAAACAGAGGAAAACCGCGAGTTTCGAATT	AGTACTGTAGTGTTTAAAGAGTATAGCCTCAAGCTCTTCTCCATCCTTTGTCAAGCTTCTTTCAAAGACCAACAAGTAGACATGCAGGTAACAGTCCGAAAGTCATATCCAGGACCA
23XP017-3	BnaMS1 S1 target
	1	456	1	1I	WT	T	-	ATGTCTATGTGGATCGTTCTAGCTTGCATGCTCACATCATGGATCTTCTTGCACCGATgTGGGACAGAGGAACAAGAGAGGTCCCAAGACATGGCCTTTGGTCG	AAGAACCGTAGTGGTTCCTATGCCCTTCACCACTTATACATACATAGCAGATCCCATCAATGTAGAACACGTCCTCAAAACCAACTTCTCCAACTACCCAAAGGTGAGAAACA
	BnaMS1 S2 target
	1	1425	0.518	1D	WT	C	-	GGAGAGACGTACCACTCCTATATGGAAGTTTTGTTGGGAGATGGGATCTTCAATTCAGATGGAGAGCTCTGGAGGAAaGGAGGAAAACCGCGAGTTTCGAGTTT	TCTCAGAGACTTCAGTACTGTAGTGTTTAAAGAGTATAGCCTCAAGCTCTTCTCCATCCTTTGTCAAGCTTCTTTCAAAGACCAACAAGTAGACATGCAGGTACAATCCACCC
	2	1326	0.482	WT	WT	-	-	GGAGAGACGTACCACTCCTATATGGAAGTTTTGTTGGGAGATGGGATCTTCAATTCAGATGGAGAGCTCTGGAGGAAACAGAGGAAAACCGCGAGTTTCGAGTT	TCTCAGAGACTTCAGTACTGTAGTGTTTAAAGAGTATAGCCTCAAGCTCTTCTCCATCCTTTGTCAAGCTTCTTTCAAAGACCAACAAGTAGACATGCAGGTACAATCCACCC
	BnaMS2 S1 target
	1	693	1	WT	WT	-	-	ATGTCTATGTGGATCGTTCTAGCTTGCATGGTGACATCATGGATCTTCTTGCACCGATGGGGACAGAGGAACAAGAGAGGTCCCAAGACATGGCCTTTGGTCGG	GAGAACCGTAGTGGTTCCGATGCCCTTCACCACTTACACATACATAGCAGATCCCATCAATGTCGAACACGTCCTCAAAACCAATTTCTCCAACTACCCAAAGGTGAGAAAC
	BnaMS2 S2 target
	1	1197	0.4177	WT	WT	-	-	GGAGAGACGTACCATTCGTATATGGAAGTTTTGTTGGGAGATGGGATCTTCAATTCAGATGGAGAGCTCTGGAGGAAACAGAGGAAAACCGCGAGTTTCGAATT	AGTACTGTAGTGTTTAAAGAGTATAGCCTCAAGCTCTTCTCCATCCTTTGTCAAGCTTCTTTCAAAGACCAACAAGTAGACATGCAGGTAACAGTCCGAAAGTCATATCCAGGACCA
	2	1123	0.5823	2D	WT	AA	-	GGAGAGACGTACCATTCGTATATGGAAGTTTTGTTGGGAGATGGGATCTTCAATTCAGATGGAGAGCTCTGGAGgACAGAGGAAAACCGCGAGTTTCGAATTTG	AGTACTGTAGTGTTTAAAGAGTATAGCCTCAAGCTCTTCTCCATCCTTTGTCAAGCTTCTTTCAAAGACCAACAAGTAGACATGCAGGTAACAGTCCGAAAGTCATATCCAGGACCA
23XP018-4	BnaMS1 S1 target
	1	304	1	10D	WT	GGGGACAGAG	-	ATGTCTATGTGGATCGTTCTAGCTTGCATGCTCACATCATGGATCTTCTTGCACCGAtGAACAAGAGAGGTCCCAAGACATGGCCTTTGGTCGGAGCAGCCATT	AAGAACCGTAGTGGTTCCTATGCCCTTCACCACTTATACATACATAGCAGATCCCATCAATGTAGAACACGTCCTCAAAACCAACTTCTCCAACTACCCAAAGGTGAGAAACA
	BnaMS1 S2 target
	1	8006	1	WT	WT	-	-	GGAGAGACGTACCACTCCTATATGGAAGTTTTGTTGGGAGATGGGATCTTCAATTCAGATGGAGAGCTCTGGAGGAAACAGAGGAAAACCGCGAGTTTCGAGTT	TCTCAGAGACTTCAGTACTGTAGTGTTTAAAGAGTATAGCCTCAAGCTCTTCTCCATCCTTTGTCAAGCTTCTTTCAAAGACCAACAAGTAGACATGCAGGTACAATCCACCC
	BnaMS2 S1 target
	1	517	1	WT	WT	-	-	ATGTCTATGTGGATCGTTCTAGCTTGCATGGTGACATCATGGATCTTCTTGCACCGATGGGGACAGAGGAACAAGAGAGGTCCCAAGACATGGCCTTTGGTCGG	GAGAACCGTAGTGGTTCCGATGCCCTTCACCACTTACACATACATAGCAGATCCCATCAATGTCGAACACGTCCTCAAAACCAATTTCTCCAACTACCCAAAGGTGAGAAAC
	BnaMS2 S2 target
	1	1642	1	1I	WT	T	-	GGAGAGACGTACCATTCGTATATGGAAGTTTTGTTGGGAGATGGGATCTTCAATTCAGATGGAGAGCTCTGGAGGAAaTCAGAGGAAAACCGCGAGTTTCGAAT	AGTACTGTAGTGTTTAAAGAGTATAGCCTCAAGCTCTTCTCCATCCTTTGTCAAGCTTCTTTCAAAGACCAACAAGTAGACATGCAGGTAACAGTCCGAAAGTCATATCCAGGACCA
22XP055-1	BnaMS1 S1 target
	1	409	1	1I	WT	T	-	ATGTCTATGTGGATCGTTCTAGCTTGCATGCTCACATCATGGATCTTCTTGCACCGATgTGGGACAGAGGAACAAGAGAGGTCCCAAGACATGGCCTTTGGTCG	AAGAACCGTAGTGGTTCCTATGCCCTTCACCACTTATACATACATAGCAGATCCCATCAATGTAGAACACGTCCTCAAAACCAACTTCTCCAACTACCCAAAGGTGAGAAACA
	BnaMS1 S2 target
	1	1218	0.5948	WT	WT	-	-	GGAGAGACGTACCACTCCTATATGGAAGTTTTGTTGGGAGATGGGATCTTCAATTCAGATGGAGAGCTCTGGAGGAAACAGAGGAAAACCGCGAGTTTCGAGTT	TCTCAGAGACTTCAGTACTGTAGTGTTTAAAGAGTATAGCCTCAAGCTCTTCTCCATCCTTTGTCAAGCTTCTTTCAAAGACCAACAAGTAGACATGCAGGTACAATCCACCC
	2	730	0.4052	1I	WT	A	-	GGAGAGACGTACCACTCCTATATGGAAGTTTTGTTGGGAGATGGGATCTTCAATTCAGATGGAGAGCTCTGGAGgAAAACAGAGGAAAACCGCGAGTTTCGAGT	TCTCAGAGACTTCAGTACTGTAGTGTTTAAAGAGTATAGCCTCAAGCTCTTCTCCATCCTTTGTCAAGCTTCTTTCAAAGACCAACAAGTAGACATGCAGGTACAATCCACCC
	BnaMS2 S1 target
	1	611	1	1I	WT	T	-	ATGTCTATGTGGATCGTTCTAGCTTGCATGGTGACATCATGGATCTTCTTGCACCGATgTGGGACAGAGGAACAAGAGAGGTCCCAAGACATGGCCTTTGGTCG	GAGAACCGTAGTGGTTCCGATGCCCTTCACCACTTACACATACATAGCAGATCCCATCAATGTCGAACACGTCCTCAAAACCAATTTCTCCAACTACCCAAAGGTGAGAAAC
	BnaMS2 S2 target
	1	960	0.6272	1I	WT	A	-	GGAGAGACGTACCATTCGTATATGGAAGTTTTGTTGGGAGATGGGATCTTCAATTCAGATGGAGAGCTCTGGAGgAAAACAGAGGAAAACCGCGAGTTTCGAAT	AGTACTGTAGTGTTTAAAGAGTATAGCCTCAAGCTCTTCTCCATCCTTTGTCAAGCTTCTTTCAAAGACCAACAAGTAGACATGCAGGTAACAGTCCGAAAGTCATATCCAGGACCA
	2	253	0.3728	WT	WT	-	-	GGAGAGACGTACCATTCGTATATGGAAGTTTTGTTGGGAGATGGGATCTTCAATTCAGATGGAGAGCTCTGGAGGAAACAGAGGAAAACCGCGAGTTTCGAATT	AGTACTGTAGTGTTTAAAGAGTATAGCCTCAAGCTCTTCTCCATCCTTTGTCAAGCTTCTTTCAAAGACCAACAAGTAGACATGCAGGTAACAGTCCGAAAGTCATATCCAGGACCA
23XP045-20	BnaMS1 S1 target
	1	819	1	WT	WT	-	-	ATGTCTATGTGGATCGTTCTAGCTTGCATGCTCACATCATGGATCTTCTTGCACCGATGGGGACAGAGGAACAAGAGAGGTCCCAAGACATGGCCTTTGGTCGG	AAGAACCGTAGTGGTTCCTATGCCCTTCACCACTTATACATACATAGCAGATCCCATCAATGTAGAACACGTCCTCAAAACCAACTTCTCCAACTACCCAAAGGTGAGAAACA
	BnaMS1 S2 target
	1	1300	1	2D	WT	AG	-	GGAGAGACGTACCACTCCTATATGGAAGTTTTGTTGGGAGATGGGATCTTCAATTCAGATGGAGAGCTCTGGAGGAaAGAGGAAAACCGCGAGTTTCGAGTTTG	TCTCAGAGACTTCAGTACTGTAGTGTTTAAAGAGTATAGCCTCAAGCTCTTCTCCATCCTTTGTCAAGCTTCTTTCAAAGACCAACAAGTAGACATGCAGGTACAATCCACCC
	BnaMS2 S1 target
	1	834	1	1I	WT	A	-	ATGTCTATGTGGATCGTTCTAGCTTGCATGGTGACATCATGGATCTTCTTGCACCGATgAGGGACAGAGGAACAAGAGAGGTCCCAAGACATGGCCTTTGGTCG	GAGAACCGTAGTGGTTCCGATGCCCTTCACCACTTACACATACATAGCAGATCCCATCAATGTCGAACACGTCCTCAAAACCAATTTCTCCAACTACCCAAAGGTGAGAAAC
	BnaMS2 S2 target
	1	2512	1	1I	WT	T	-	GGAGAGACGTACCATTCGTATATGGAAGTTTTGTTGGGAGATGGGATCTTCAATTCAGATGGAGAGCTCTGGAGGAAaTCAGAGGAAAACCGCGAGTTTCGAAT	AGTACTGTAGTGTTTAAAGAGTATAGCCTCAAGCTCTTCTCCATCCTTTGTCAAGCTTCTTTCAAAGACCAACAAGTAGACATGCAGGTAACAGTCCGAAAGTCATATCCAGGACCA
22XP001-5	BnaMS1 S1 target
	1	851	1	WT	WT	-	-	ATGTCTATGTGGATCGTTCTAGCTTGCATGCTCACATCATGGATCTTCTTGCACCGATGGGGACAGAGGAACAAGAGAGGTCCCAAGACATGGCCTTTGGTCGG	AAGAACCGTAGTGGTTCCTATGCCCTTCACCACTTATACATACATAGCAGATCCCATCAATGTAGAACACGTCCTCAAAACCAACTTCTCCAACTACCCAAAGGTGAGAAACA
	BnaMS1 S2 target
	1	769	1	1D	WT	C	-	GGAGAGACGTACCACTCCTATATGGAAGTTTTGTTGGGAGATGGGATCTTCAATTCAGATGGAGAGCTCTGGAGGAAaGGAGGAAAACCGCGAGTTTCGAGTTT	TCTCAGAGACTTCAGTACTGTAGTGTTTAAAGAGTATAGCCTCAAGCTCTTCTCCATCCTTTGTCAAGCTTCTTTCAAAGACCAACAAGTAGACATGCAGGTACAATCCACCC
	BnaMS2 S1 target
	1	464	1	1I	WT	A	-	ATGTCTATGTGGATCGTTCTAGCTTGCATGGTGACATCATGGATCTTCTTGCACCGATgAGGGACAGAGGAACAAGAGAGGTCCCAAGACATGGCCTTTGGTCG	GAGAACCGTAGTGGTTCCGATGCCCTTCACCACTTACACATACATAGCAGATCCCATCAATGTCGAACACGTCCTCAAAACCAATTTCTCCAACTACCCAAAGGTGAGAAAC
	BnaMS2 S2 target
	1	305	1	1I	WT	A	-	GGAGAGACGTACCATTCGTATATGGAAGTTTTGTTGGGAGATGGGATCTTCAATTCAGATGGAGAGCTCTGGAGgAAAACAGAGGAAAACCGCGAGTTTCGAAT	AGTACTGTAGTGTTTAAAGAGTATAGCCTCAAGCTCTTCTCCATCCTTTGTCAAGCTTCTTTCAAAGACCAACAAGTAGACATGCAGGTAACAGTCCGAAAGTCATATCCAGGACCA
23XP041-23	BnaMS1 S1 target
	1	403	0.5498	1D	WT	G	-	ATGTCTATGTGGATCGTTCTAGCTTGCATGCTCACATCATGGATCTTCTTGCACCGAtGGGACAGAGGAACAAGAGAGGTCCCAAGACATGGCCTTTGGTCGGA	AAGAACCGTAGTGGTTCCTATGCCCTTCACCACTTATACATACATAGCAGATCCCATCAATGTAGAACACGTCCTCAAAACCAACTTCTCCAACTACCCAAAGGTGAGAAACA
	2	330	0.4502	WT	WT	-	-	ATGTCTATGTGGATCGTTCTAGCTTGCATGCTCACATCATGGATCTTCTTGCACCGATGGGGACAGAGGAACAAGAGAGGTCCCAAGACATGGCCTTTGGTCGG	AAGAACCGTAGTGGTTCCTATGCCCTTCACCACTTATACATACATAGCAGATCCCATCAATGTAGAACACGTCCTCAAAACCAACTTCTCCAACTACCCAAAGGTGAGAAACA
	BnaMS1 S2 target
	1	896	0.646	1I	WT	A	-	GGAGAGACGTACCACTCCTATATGGAAGTTTTGTTGGGAGATGGGATCTTCAATTCAGATGGAGAGCTCTGGAGgAAAACAGAGGAAAACCGCGAGTTTCGAGT	TCTCAGAGACTTCAGTACTGTAGTGTTTAAAGAGTATAGCCTCAAGCTCTTCTCCATCCTTTGTCAAGCTTCTTTCAAAGACCAACAAGTAGACATGCAGGTACAATCCACCC
	2	491	0.354	2D	WT	AA	-	GGAGAGACGTACCACTCCTATATGGAAGTTTTGTTGGGAGATGGGATCTTCAATTCAGATGGAGAGCTCTGGAGGaCAGAGGAAAACCGCGAGTTTCGAGTTTGC	TCTCAGAGACTTCAGTACTGTAGTGTTTAAAGAGTATAGCCTCAAGCTCTTCTCCATCCTTTGTCAAGCTTCTTTCAAAGACCAACAAGTAGACATGCAGGTACAATCCACCC
	BnaMS2 S1 target
	1	383	1	WT	WT	-	-	ATGTCTATGTGGATCGTTCTAGCTTGCATGGTGACATCATGGATCTTCTTGCACCGATGGGGACAGAGGAACAAGAGAGGTCCCAAGACATGGCCTTTGGTCGG	GAGAACCGTAGTGGTTCCGATGCCCTTCACCACTTACACATACATAGCAGATCCCATCAATGTCGAACACGTCCTCAAAACCAATTTCTCCAACTACCCAAAGGTGAGAAAC
	BnaMS2 S2 target
	1	280	1	1D	WT	A	-	GGAGAGACGTACCATTCGTATATGGAAGTTTTGTTGGGAGATGGGATCTTCAATTCAGATGGAGAGCTCTGGAGGAaCAGAGGAAAACCGCGAGTTTCGAATT	AGTACTGTAGTGTTTAAAGAGTATAGCCTCAAGCTCTTCTCCATCCTTTGTCAAGCTTCTTTCAAAGACCAACAAGTAGACATGCAGGTAACAGTCCGAAAGTCATATCCAGGACCA
22XP014-18	BnaMS1 S1 target
	1	851	1	WT	WT	-	-	ATGTCTATGTGGATCGTTCTAGCTTGCATGCTCACATCATGGATCTTCTTGCACCGATGGGGACAGAGGAACAAGAGAGGTCCCAAGACATGGCCTTTGGTCGG	AAGAACCGTAGTGGTTCCTATGCCCTTCACCACTTATACATACATAGCAGATCCCATCAATGTAGAACACGTCCTCAAAACCAACTTCTCCAACTACCCAAAGGTGAGAAACA
	BnaMS1 S2 target
	1	6908	1	WT	WT	-	-	GGAGAGACGTACCACTCCTATATGGAAGTTTTGTTGGGAGATGGGATCTTCAATTCAGATGGAGAGCTCTGGAGGAAACAGAGGAAAACCGCGAGTTTCGAGTT	TCTCAGAGACTTCAGTACTGTAGTGTTTAAAGAGTATAGCCTCAAGCTCTTCTCCATCCTTTGTCAAGCTTCTTTCAAAGACCAACAAGTAGACATGCAGGTACAATCCACCC
	BnaMS2 S1 target
	1	300	0.5567	WT	WT	-	-	ATGTCTATGTGGATCGTTCTAGCTTGCATGGTGACATCATGGATCTTCTTGCACCGATGGGGACAGAGGAACAAGAGAGGTCCCAAGACATGGCCTTTGGTCGG	GAGAACCGTAGTGGTTCCGATGCCCTTCACCACTTACACATACATAGCAGATCCCATCAATGTCGAACACGTCCTCAAAACCAATTTCTCCAACTACCCAAAGGTGAGAAAC
	2	211	0.4433	1D	WT	G	-	ATGTCTATGTGGATCGTTCTAGCTTGCATGGTGACATCATGGATCTTCTTGCACCGAtGGGACAGAGGAACAAGAGAGGTCCCAAGACATGGCCTTTGGTCGGA	GAGAACCGTAGTGGTTCCGATGCCCTTCACCACTTACACATACATAGCAGATCCCATCAATGTCGAACACGTCCTCAAAACCAATTTCTCCAACTACCCAAAGGTGAGAAAC
	BnaMS2 S2 target
	1	1183	0.5696	5D	WT	GAAAC	-	GGAGAGACGTACCATTCGTATATGGAAGTTTTGTTGGGAGATGGGATCTTCAATTCAGATGGAGAGCTCTGGAgAGAGGAAAACCGCGAGTTTCGAATTTGCT	AGTACTGTAGTGTTTAAAGAGTATAGCCTCAAGCTCTTCTCCATCCTTTGTCAAGCcTCTTcCAAAGACCAACAAGTAGACATGCAGGTAACAGTCCGAAAGTCATATCCAGGCCA
	2	930	0.4304	WT	WT	-	-	GGAGAGACGTACCATTCGTATATGGAAGTTTTGTTGGGAGATGGGATCTTCAATTCAGATGGAGAGCTCTGGAGGAAACAGAGGAAAACCGCGAGTTTCGAATT	AGTACTGTAGTGTTTAAAGAGTATAGCCTCAAGCTCTTCTCCATCCTTTGTCAAGCcTCTTcCAAAGACCAACAAGTAGACATGCAGGTAACAGTCCGAAAGTCATATCCAGGCCA
22XP010-5	BnaMS1 S1 target
	1	636	1	1I	WT	T	-	ATGTCTATGTGGATCGTTCTAGCTTGCATGCTCACATCATGGATCTTCTTGCACCGATgTGGGACAGAGGAACAAGAGAGGTCCCAAGACATGGCCTTTGGTCG	AAGAACCGTAGTGGTTCCTATGCCCTTCACCACTTATACATACATAGCAGATCCCATCAATGTAGAACACGTCCTCAAAACCAACTTCTCCAACTACCCAAAGGTGAGAAACA
	BnaMS1 S2 target
	1	968	0.531	1D	WT	C	-	GGAGAGACGTACCACTCCTATATGGAAGTTTTGTTGGGAGATGGGATCTTCAATTCAGATGGAGAGCTCTGGAGGAAaGGAGGAAAACCGCGAGTTTCGAGTTT	TCTCAGAGACTTCAGTACTGTAGTGTTTAAAGAGTATAGCCTCAAGCTCTTCTCCATCCTTTGTCAAGCTTCTTTCAAAGACCAACAAGTAGACATGCAGGTACAATCCACCC
	2	890	0.469	WT	WT	-	-	GGAGAGACGTACCACTCCTATATGGAAGTTTTGTTGGGAGATGGGATCTTCAATTCAGATGGAGAGCTCTGGAGGAAACAGAGGAAAACCGCGAGTTTCGAGTT	TCTCAGAGACTTCAGTACTGTAGTGTTTAAAGAGTATAGCCTCAAGCTCTTCTCCATCCTTTGTCAAGCTTCTTTCAAAGACCAACAAGTAGACATGCAGGTACAATCCACCC
	BnaMS2 S1 target
	1	465	1	WT	WT	-	-	ATGTCTATGTGGATCGTTCTAGCTTGCATGGTGACATCATGGATCTTCTTGCACCGATGGGGACAGAGGAACAAGAGAGGTCCCAAGACATGGCCTTTGGTCGG	GAGAACCGTAGTGGTTCCGATGCCCTTCACCACTTACACATACATAGCAGATCCCATCAATGTCGAACACGTCCTCAAAACCAATTTCTCCAACTACCCAAAGGTGAGAAAC
	BnaMS2 S2 target
	1	523	1	2D	WT	AA	-	GGAGAGACGTACCATTCGTATATGGAAGTTTTGTTGGGAGATGGGATCTTCAATTCAGATGGAGAGCTCTGGAGgACAGAGGAAAACCGCGAGTTTCGAATTTG	AGTACTGTAGTGTTTAAAGAGTATAGCCTCAAGCTCTTCTCCATCCTTTGTCAAGCTTCTTTCAAAGACCAACAAGTAGACATGCAGGTAACAGTCCGAAAGTCATATCCAGgCCA
22XP004-7	BnaMS1 S1 target
	1	933	1	1I	WT	T	-	GGAGAGACGTACCACTCCTATATGGAAGTTTTGTTGGGAGATGGGATCTTCAATTCAGATGGAGAGCTCTGGAGGAAaTCAGAGGAAAACCGCGAGTTTCGAGT	TCTCAGAGACTTCAGTACTGTAGTGTTTAAAGAGTATAGCCTCAAGCTCTTCTCCATCCTTTGTCAAGCTTCTTTCAAAGACCAACAAGTAGACATGCAGGTACAATCCACCC
	BnaMS1 S2 target
	1	252	1	2D	WT	AA	-	GGAGAGACGTACCACTCCTATATGGAAGTTTTGTTGGGAGATGGGATCTTCAATTCAGATGGAGAGCTCTGGAGgACAGAGGAAAACCGCGAGTTTCGAGTTTG	TCTCAGAGACTTCAGTACTGTAGTGTTTAAAGAGTATAGCCTCAAGCTCTTCTCCATCCTTTGTCAAGCTTCTTTCAAAGACCAACAAGTAGACATGCAGGTACAATCCACCC
	BnaMS2 S1 target
	1	1053	1	WT	WT	-	-	ATGTCTATGTGGATCGTTCTAGCTTGCATGGTGACATCATGGATCTTCTTGCACCGATGGGGACAGAGGAACAAGAGAGGTCCCAAGACATGGCCTTTGGTCGG	GAGAACCGTAGTGGTTCCGATGCCCTTCACCACTTACACATACATAGCAGATCCCATCAATGTCGAACACGTCCTCAAAACCAATTTCTCCAACTACCCAAAGGTGAGAAAC
	BnaMS2 S2 target
	1	2582	1	WT	WT	-	-	GGAGAGACGTACCATTCGTATATGGAAGTTTTGTTGGGAGATGGGATCTTCAATTCAGATGGAGAGCTCTGGAGGAAACAGAGGAAAACCGCGAGTTTCGAATT	AGTACTGTAGTGTTTAAAGAGTATAGCCTCAAGCTCTTCTCCATCCTTTGTCAAGCcTCTTcCAAAGACCAACAAGTAGACATGCAGGTAACAGTCCGAAAGTCATATCCAGGCCA
23WS002-8	BnaMS1 S1 target
	1	560	0.5096	1I	WT	T	-	ATGTCTATGTGGATCGTTCTAGCTTGCATGCTCACATCATGGATCTTCTTGCACCGATgTGGGACAGAGGAACAAGAGAGGTCCCAAGACATGGCCTTTGGTCG	AAGAACCGTAGTGGTTCCTATGCCCTTCACCACTTATACATACATAGCAGATCCCATCAATGTAGAACACGTCCTCAAAACCAACTTCTCCAACTACCCAAAGGTGAGAAACA
	2	539	0.4904	WT	WT	-	-	ATGTCTATGTGGATCGTTCTAGCTTGCATGCTCACATCATGGATCTTCTTGCACCGATGGGGACAGAGGAACAAGAGAGGTCCCAAGACATGGCCTTTGGTCGG	AAGAACCGTAGTGGTTCCTATGCCCTTCACCACTTATACATACATAGCAGATCCCATCAATGTAGAACACGTCCTCAAAACCAACTTCTCCAACTACCCAAAGGTGAGAAACA
	BnaMS1 S2 target
	1	3971	0.9578	1I	WT	A	-	GGAGAGACGTACCACTCCTATATGGAAGTTTTGTTGGGAGATGGGATCTTCAATTCAGATGGAGAGCTCTGGAGgAAAACAGAGGAAAACCGCGAGTTTCGAGT	TCTCAGAGACTTCAGTACTGTAGTGTTTAAAGAGTATAGCCTCAAGCTCTTCTCCATCCTTTGTCAAGCTTCTTTCAAAGACCAACAAGTAGACATGCAGGTACAATCCACCC
	BnaMS2 S1 target
	1	893	1	WT	WT	-	-	ATGTCTATGTGGATCGTTCTAGCTTGCATGGTGACATCATGGATCTTCTTGCACCGATGGGGACAGAGGAACAAGAGAGGTCCCAAGACATGGCCTTTGGTCGG	GAGAACCGTAGTGGTTCCGATGCCCTTCACCACTTACACATACATAGCAGATCCCATCAATGTCGAACACGTCCTCAAAACCAATTTCTCCAACTACCCAAAGGTGAGAAAC
	BnaMS2 S2 target
	1	597	0.5064	WT	WT	-	-	GGAGAGACGTACCATTCGTATATGGAAGTTTTGTTGGGAGATGGGATCTTCAATTCAGATGGAGAGCTCTGGAGGAAACAGAGGAAAACCGCGAGTTTCGAATT
	2	582	0.4936	4D	WT	ACAG	-	GGAGAGACGTACCATTCGTATATGGAAGTTTTGTTGGGAGATGGGATCTTCAATTCAGATGGAGAGCTCTGGAGGAaAGGAAAACCGCGAGTTTCGAATTTGCT
23XP025-1	BnaMS1 S1 target
	1	285	1	WT	WT	-	-	ATGTCTATGTGGATCGTTCTAGCTTGCATGCTCACATCATGGATCTTCTTGCACCGATGGGGACAGAGGAACAAGAGAGGTCCCAAGACATGGCCTTTGGTCGG	AAGAACCGTAGTGGTTCCTATGCCCTTCACCACTTATACATACATAGCAGATCCCATCAATGTAGAACACGTCCTCAAAACCAACTTCTCCAACTACCCAAAGGTGAGAAACA
	BnaMS1 S2 target
	1	1618	1	1I	WT	T	-	GGAGAGACGTACCACTCCTATATGGAAGTTTTGTTGGGAGATGGGATCTTCAATTCAGATGGAGAGCTCTGGAGGAAaTCAGAGGAAAACCGCGAGTTTCGAGT	TCTCAGAGACTTCAGTACTGTAGTGTTTAAAGAGTATAGCCTCAAGCTCTTCTCCATCCTTTGTCAAGCTTCTTTCAAAGACCAACAAGTAGACATGCAGGTACAATCCACCC
	BnaMS2 S1 target
	1	420	1	1D	WT	G	-	ATGTCTATGTGGATCGTTCTAGCTTGCATGGTGACATCATGGATCTTCTTGCACCGAtgTGACAGAGGAACAAGAGAGGTCCCAAGACATGGCCTTTGGTCGGA	GAGAACCGTAGTGGTTCCGATGCCCTTCACCACTTACACATACATAGCAGATCCCATCAATGTCGAACACGTCCTCAAAACCAATTTCTCCAACTACCCAAAGGTGAGAAAC
	BnaMS2 S2 target
	1	882	0.5468	1D	WT	A	-	GGAGAGACGTACCATTCGTATATGGAAGTTTTGTTGGGAGATGGGATCTTCAATTCAGATGGAGAGCTCTGGAGgAACAGAGGAAAACCGCGAGTTTCGAATTT	AGTACTGTAGTGTTTAAAGAGTATAGCCTCAAGCTCTTCTCCATCCTTTGTCAAGCcTCTTcCAAAGACCAACAAGTAGACATGCAGGTAACAGTCCGAAAGTCATATCCAGGCCA
	2	623	0.4532	WT	WT	-	-	GGAGAGACGTACCATTCGTATATGGAAGTTTTGTTGGGAGATGGGATCTTCAATTCAGATGGAGAGCTCTGGAGGAAACAGAGGAAAACCGCGAGTTTCGAATT	AGTACTGTAGTGTTTAAAGAGTATAGCCTCAAGCTCTTCTCCATCCTTTGTCAAGCcTCTTcCAAAGACCAACAAGTAGACATGCAGGTAACAGTCCGAAAGTCATATCCAGGCCA
22XP052-1	BnaMS1 S1 target
	1	489	1	WT	WT	-	-	ATGTCTATGTGGATCGTTCTAGCTTGCATGCTCACATCATGGATCTTCTTGCACCGATGGGGACAGAGGAACAAGAGAGGTCCCAAGACATGGCCTTTGGTCGG	AAGAACCGTAGTGGTTCCTATGCCCTTCACCACTTATACATACATAGCAGATCCCATCAATGTAGAACACGTCCTCAAAACCAACTTCTCCAACTACCCAAAGGTGAGAAACA
	BnaMS1 S2 target
	1	1346	1	1D	WT	C	-	GGAGAGACGTACCACTCCTATATGGAAGTTTTGTTGGGAGATGGGATCTTCAATTCAGATGGAGAGCTCTGGAGGAAaGGAGGAAAACCGCGAGTTTCGAGTTT	TCTCAGAGACTTCAGTACTGTAGTGTTTAAAGAGTATAGCCTCAAGCTCTTCTCCATCCTTTGTCAAGCTTCTTTCAAAGACCAACAAGTAGACATGCAGGTACAATCCACCC
	BnaMS2 S1 target
	1	1020	1	1I	WT	T	-	ATGTCTATGTGGATCGTTCTAGCTTGCATGGTGACATCATGGATCTTCTTGCACCGATgTGGGACAGAGGAACAAGAGAGGTCCCAAGACATGGCCTTTGGTCG	GAGAACCGTAGTGGTTCCGATGCCCTTCACCACTTACACATACATAGCAGATCCCATCAATGTCGAACACGTCCTCAAAACCAATTTCTCCAACTACCCAAAGGTGAGAAAC
	BnaMS2 S2 target
	1	615	0.568	1D	WT	C	-	GGAGAGACGTACCATTCGTATATGGAAGTTTTGTTGGGAGATGGGATCTTCAATTCAGATGGAGAGCTCTGGAGGAAaAGAGGAAAACCGCGAGTTTCGAATTT	AGTACTGTAGTGTTTAAAGAGTATAGCCTCAAGCTCTTCTCCATCCTTTGTCAAGCTTCTTTCAAAGACCAACAAGTAGACATGCAGGTAACAGTCCGAAAGTCATATCCAGgCCA
	2	572	0.432	WT	WT	-	-	GGAGAGACGTACCATTCGTATATGGAAGTTTTGTTGGGAGATGGGATCTTCAATTCAGATGGAGAGCTCTGGAGGAAACAGAGGAAAACCGCGAGTTTCGAATT	AGTACTGTAGTGTTTAAAGAGTATAGCCTCAAGCTCTTCTCCATCCTTTGTCAAGCcTCTTcCAAAGACCAACAAGTAGACATGCAGGTAACAGTCCGAAAGTCATATCCAGGCCA
23XP003-5	BnaMS1 S1 target
	1	309	1	1I	WT	T	-	ATGTCTATGTGGATCGTTCTAGCTTGCATGCTCACATCATGGATCTTCTTGCACCGATgTGGGACAGAGGAACAAGAGAGGTCCCAAGACATGGCCTTTGGTCG	AAGAACCGTAGTGGTTCCTATGCCCTTCACCACTTATACATACATAGCAGATCCCATCAATGTAGAACACGTCCTCAAAACCAACTTCTCCAACTACCCAAAGGTGAGAAACA
	BnaMS1 S2 target
	1	349	1	6D	WT	GAAACA	-	GGAGAGACGTACCACTCCTATATGGAAGTTTTGTTGGGAGATGGGATCTTCAATTCAGATGGAGAGCTCTGGAgGAGGAAAACCGCGAGTTTCGAGTTTGCTTC	TCTCAGAGACTTCAGTACTGTAGTGTTTAAAGAGTATAGCCTCAAGCTCTTCTCCATCCTTTGTCAAGCTTCTTTCAAAGACCAACAAGTAGACATGCAGGTACAATCCACCC
	BnaMS2 S1 target
	1	219	1	WT	WT	-	-	ATGTCTATGTGGATCGTTCTAGCTTGCATGGTGACATCATGGATCTTCTTGCACCGATGGGGACAGAGGAACAAGAGAGGTCCCAAGACATGGCCTTTGGTCGG	GAGAACCGTAGTGGTTCCGATGCCCTTCACCACTTACACATACATAGCAGATCCCATCAATGTCGAACACGTCCTCAAAACCAATTTCTCCAACTACCCAAAGGTGAGAAAC
	BnaMS2 S2 target
	1	582	1	4D	WT	ACAG	-	GGAGAGACGTACCATTCGTATATGGAAGTTTTGTTGGGAGATGGGATCTTCAATTCAGATGGAGAGCTCTGGAGGAaAGGAAAACCGCGAGTTTCGAATTTGCT	AGTACTGTAGTGTTTAAAGAGTATAGCCTCAAGCTCTTCTCCATCCTTTGTCAAGCTTCTTTCAAAGACCAACAAGTAGACATGCAGGTAACAGTCCGAAAGTCATATCCAGGACCA
22XP053-1	BnaMS1 S1 target
	1	619	1	WT	WT	-	-	ATGTCTATGTGGATCGTTCTAGCTTGCATGCTCACATCATGGATCTTCTTGCACCGATGGGGACAGAGGAACAAGAGAGGTCCCAAGACATGGCCTTTGGTCGG	AAGAACCGTAGTGGTTCCTATGCCCTTCACCACTTATACATACATAGCAGATCCCATCAATGTAGAACACGTCCTCAAAACCAACTTCTCCAACTACCCAAAGGTGAGAAACA
	BnaMS1 S2 target
	1	3526	1	WT	WT	-	-	GGAGAGACGTACCACTCCTATATGGAAGTTTTGTTGGGAGATGGGATCTTCAATTCAGATGGAGAGCTCTGGAGGAAACAGAGGAAAACCGCGAGTTTCGAGTT	TCTCAGAGACTTCAGTACTGTAGTGTTTAAAGAGTATAGCCTCAAGCTCTTCTCCATCCTTTGTCAAGCTTCTTTCAAAGACCAACAAGTAGACATGCAGGTACAATCCACCC
	BnaMS2 S1 target
	1	570	1	WT	WT	-	-	ATGTCTATGTGGATCGTTCTAGCTTGCATGGTGACATCATGGATCTTCTTGCACCGATGGGGACAGAGGAACAAGAGAGGTCCCAAGACATGGCCTTTGGTCGG	GAGAACCGTAGTGGTTCCGATGCCCTTCACCACTTACACATACATAGCAGATCCCATCAATGTCGAACACGTCCTCAAAACCAATTTCTCCAACTACCCAAAGGTGAGAAAC
	BnaMS2 S2 target
	1	1605	1	2D	WT	AA	-	GGAGAGACGTACCATTCGTATATGGAAGTTTTGTTGGGAGATGGGATCTTCAATTCAGATGGAGAGCTCTGGAGgACAGAGGAAAACCGCGAGTTTCGAATTTG	AGTACTGTAGTGTTTAAAGAGTATAGCCTCAAGCTCTTCTCCATCCTTTGTCAAGCTTCTTTCAAAGACCAACAAGTAGACATGCAGGTAACAGTCCGAAAGTCATATCCAGGACCA
24WS001-1	BnaMS1 S1 target
	1	399	0.5466	WT	WT	-	-	ATGTCTATGTGGATCGTTCTAGCTTGCATGCTCACATCATGGATCTTCTTGCACCGATGGGGACAGAGGAACAAGAGAGGTCCCAAGACATGGCCTTTGGTCGG	AAGAACCGTAGTGGTTCCTATGCCCTTCACCACTTATACATACATAGCAGATCCCATCAATGTAGAACACGTCCTCAAAACCAACTTCTCCAACTACCCAAAGGTGAGAAACA
	2	331	0.4534	1I	WT	T	-	ATGTCTATGTGGATCGTTCTAGCTTGCATGCTCACATCATGGATCTTCTTGCACCGATgTGGGACAGAGGAACAAGAGAGGTCCCAAGACATGGCCTTTGGTCG	AAGAACCGTAGTGGTTCCTATGCCCTTCACCACTTATACATACATAGCAGATCCCATCAATGTAGAACACGTCCTCAAAACCAACTTCTCCAACTACCCAAAGGTGAGAAACA
	BnaMS1 S2 target
	1	1733	1	1D	WT	A	-	GGAGAGACGTACCACTCCTATATGGAAGTTTTGTTGGGAGATGGGATCTTCAATTCAGATGGAGAGCTCTGGAGgAACAGAGGAAAACCGCGAGTTTCGAGTTT	TCTCAGAGACTTCAGTACTGTAGTGTTTAAAGAGTATAGCCTCAAGCTCTTCTCCATCCTTTGTCAAGCTTCTTTCAAAGACCAACAAGTAGACATGCAGGTACAATCCACCC
	BnaMS2 S1 target
	1	821	1	WT	WT	-	-	ATGTCTATGTGGATCGTTCTAGCTTGCATGGTGACATCATGGATCTTCTTGCACCGATGGGGACAGAGGAACAAGAGAGGTCCCAAGACATGGCCTTTGGTCGG	GAGAACCGTAGTGGTTCCGATGCCCTTCACCACTTACACATACATAGCAGATCCCATCAATGTCGAACACGTCCTCAAAACCAATTTCTCCAACTACCCAAAGGTGAGAAAC
	BnaMS2 S2 target
	1	1244	1	1I	WT	A	-	GGAGAGACGTACCATTCGTATATGGAAGTTTTGTTGGGAGATGGGATCTTCAATTCAGATGGAGAGCTCTGGAGgAAAACAGAGGAAAACCGCGAGTTTCGAAT	AGTACTGTAGTGTTTAAAGAGTATAGCCTCAAGCTCTTCTCCATCCTTTGTCAAGCcTCTTcCAAAGACCAACAAGTAGACATGCAGGTAACAGTCCGAAAGTCATATCCAGGCCA
24WS002-2	BnaMS1 S1 target
	1	447	1	1I	WT	T	-	ATGTCTATGTGGATCGTTCTAGCTTGCATGCTCACATCATGGATCTTCTTGCACCGATgTGGGACAGAGGAACAAGAGAGGTCCCAAGACATGGCCTTTGGTCG	AAGAACCGTAGTGGTTCCTATGCCCTTCACCACTTATACATACATAGCAGATCCCATCAATGTAGAACACGTCCTCAAAACCAACTTCTCCAACTACCCAAAGGTGAGAAACA
	BnaMS1 S2 target
	1	1367	1	1D	WT	C	-	GGAGAGACGTACCACTCCTATATGGAAGTTTTGTTGGGAGATGGGATCTTCAATTCAGATGGAGAGCTCTGGAGGAAaGGAGGAAAACCGCGAGTTTCGAGTTT	TCTCAGAGACTTCAGTACTGTAGTGTTTAAAGAGTATAGCCTCAAGCTCTTCTCCATCCTTTGTCAAGCTTCTTTCAAAGACCAACAAGTAGACATGCAGGTACAATCCACCC
	BnaMS2 S1 target
	1	1505	1	WT	WT	-	-	ATGTCTATGTGGATCGTTCTAGCTTGCATGGTGACATCATGGATCTTCTTGCACCGATGGGGACAGAGGAACAAGAGAGGTCCCAAGACATGGCCTTTGGTCGG	GAGAACCGTAGTGGTTCCGATGCCCTTCACCACTTACACATACATAGCAGATCCCATCAATGTCGAACACGTCCTCAAAACCAATTTCTCCAACTACCCAAAGGTGAGAAAC
	BnaMS2 S2 target
	1	301	1	2D	WT	AA	-	GGAGAGACGTACCATTCGTATATGGAAGTTTTGTTGGGAGATGGGATCTTCAATTCAGATGGAGAGCTCTGGAGgACAGAGGAAAACCGCGAGTTTCGAATTTG	AGTACTGTAGTGTTTAAAGAGTATAGCCTCAAGCTCTTCTCCATCCTTTGTCAAGCTTCTTTCAAAGACCAACAAGTAGACATGCAGGTAACAGTCCGAAAGTCATATCCAGGACCA
24WS003-3	BnaMS1 S1 target
	1	968	1	WT	WT	-	-	GGAGAGACGTACCACTCCTATATGGAAGTTTTGTTGGGAGATGGGATCTTCAATTCAGATGGAGAGCTCTGGAGGAAACAGAGGAAAACCGCGAGTTTCGAGTT	TCTCAGAGACTTCAGTACTGTAGTGTTTAAAGAGTATAGCCTCAAGCTCTTCTCCATCCTTTGTCAAGCTTCTTTCAAAGACCAACAAGTAGACATGCAGGTACAATCCACCC
	BnaMS1 S2 target
	1	469	1	2D	WT	AA	-	GGAGAGACGTACCACTCCTATATGGAAGTTTTGTTGGGAGATGGGATCTTCAATTCAGATGGAGAGCTCTGGAGgACAGAGGAAAACCGCGAGTTTCGAGTTTG	TCTCAGAGACTTCAGTACTGTAGTGTTTAAAGAGTATAGCCTCAAGCTCTTCTCCATCCTTTGTCAAGCTTCTTTCAAAGACCAACAAGTAGACATGCAGGTACAATCCACCC
	BnaMS2 S1 target
	1	664	1	WT	WT	-	-	ATGTCTATGTGGATCGTTCTAGCTTGCATGGTGACATCATGGATCTTCTTGCACCGATGGGGACAGAGGAACAAGAGAGGTCCCAAGACATGGCCTTTGGTCGG	GAGAACCGTAGTGGTTCCGATGCCCTTCACCACTTACACATACATAGCAGATCCCATCAATGTCGAACACGTCCTCAAAACCAATTTCTCCAACTACCCAAAGGTGAGAAAC
	BnaMS2 S2 target
	1	261	1	2I	WT	AA	-	GGAGAGACGTACCATTCGTATATGGAAGTTTTGTTGGGAGATGGGATCTTCAATTCAGATGGAGAGCTCTGGAGgAAAAACAGAGGAAAACCGCGAGTTTCGAA	AGTACTGTAGTGTTTAAAGAGTATAGCCTCAAGCTCTTCTCCATCCTTTGTCAAGCTTCTTTCAAAGACCAACAAGTAGACATGCAGGTAACAGTCCGAAAGTCATATCCAGGACCA
24WS004-4	BnaMS1 S1 target
	1	905	1	WT	WT	-	-	GGAGAGACGTACCACTCCTATATGGAAGTTTTGTTGGGAGATGGGATCTTCAATTCAGATGGAGAGCTCTGGAGGAAACAGAGGAAAACCGCGAGTTTCGAGTT	TCTCAGAGACTTCAGTACTGTAGTGTTTAAAGAGTATAGCCTCAAGCTCTTCTCCATCCTTTGTCAAGCTTCTTTCAAAGACCAACAAGTAGACATGCAGGTACAATCCACCC
	BnaMS1 S2 target
	1	127	1	1I	WT	T	-	GGAGAGACGTACCACTCCTATATGGAAGTTTTGTTGGGAGATGGGATCTTCAATTCAGATGGAGAGCTCTGGAGGAAaTCAGAGGAAAACCGCGAGTTTCGAGT	TCTCAGAGACTTCAGTACTGTAGTGTTTAAAGAGTATAGCCTCAAGCTCTTCTCCATCCTTTGTCAAGCTTCTTTCAAAGACCAACAAGTAGACATGCAGGTACAATCCACCC
	BnaMS2 S1 target
	1	711	1	WT	WT	-	-	ATGTCTATGTGGATCGTTCTAGCTTGCATGGTGACATCATGGATCTTCTTGCACCGATGGGGACAGAGGAACAAGAGAGGTCCCAAGACATGGCCTTTGGTCGG	GAGAACCGTAGTGGTTCCGATGCCCTTCACCACTTACACATACATAGCAGATCCCATCAATGTCGAACACGTCCTCAAAACCAATTTCTCCAACTACCCAAAGGTGAGAAAC
	BnaMS2 S2 target
	1	678	1	1I	WT	T	-	GGAGAGACGTACCATTCGTATATGGAAGTTTTGTTGGGAGATGGGATCTTCAATTCAGATGGAGAGCTCTGGAGGAAaTCAGAGGAAAACCGCGAGTTTCGAAT	AGTACTGTAGTGTTTAAAGAGTATAGCCTCAAGCTCTTCTCCATCCTTTGTCAAGCTTCTTTCAAAGACCAACAAGTAGACATGCAGGTAACAGTCCGAAAGTCATATCCAGGACCA
24WS005-1	BnaMS1 S1 target
	1	611	1	4D	WT	GGGA	-	ATGTCTATGTGGATCGTTCTAGCTTGCATGCTCACATCATGGATCTTCTTGCACCGATgCAGAGGAACAAGAGAGGTCCCAAGACATGGCCTTTGGTCGGAGCA	AAGAACCGTAGTGGTTCCTATGCCCTTCACCACTTATACATACATAGCAGATCCCATCAATGTAGAACACGTCCTCAAAACCAACTTCTCCAACTACCCAAAGGTGAGAAACA
	BnaMS1 S2 target
	1	11817	0.93	WT	WT	-	-	GGAGAGACGTACCACTCCTATATGGAAGTTTTGTTGGGAGATGGGATCTTCAATTCAGATGGAGAGCTCTGGAGGAAACAGAGGAAAACCGCGAGTTTCGAGTT	TCTCAGAGACTTCAGTACTGTAGTGTTTAAAGAGTATAGCCTCAAGCTCTTCTCCATCCTTTGTCAAGCTTCTTTCAAAGACCAACAAGTAGACATGCAGGTACAATCCACCC
	BnaMS2 S1 target
	1	690	1	1I	WT	T	-	ATGTCTATGTGGATCGTTCTAGCTTGCATGGTGACATCATGGATCTTCTTGCACCGATgTGGGACAGAGGAACAAGAGAGGTCCCAAGACATGGCCTTTGGTCG	GAGAACCGTAGTGGTTCCGATGCCCTTCACCACTTACACATACATAGCAGATCCCATCAATGTCGAACACGTCCTCAAAACCAATTTCTCCAACTACCCAAAGGTGAGAAAC
	BnaMS2 S2 target
	1	616	0.9086	WT	WT	-	-	GGAGAGACGTACCATTCGTATATGGAAGTTTTGTTGGGAGATGGGATCTTCAATTCAGATGGAGAGCTCTGGAGGAAACAGAGGAAAACCGCGAGTTTCGAATT	AGTACTGTAGTGTTTAAAGAGTATAGCCTCAAGCTCTTCTCCATCCTTTGTCAAGCTTCTTTCAAAGACCAACAAGTAGACATGCAGGTAACAGTCCGAAAGTCATATCCAGGACCA
24WS006-2	BnaMS1 S1 target
	1	465	1	WT	WT	-	-	ATGTCTATGTGGATCGTTCTAGCTTGCATGCTCACATCATGGATCTTCTTGCACCGATGGGGACAGAGGAACAAGAGAGGTCCCAAGACATGGCCTTTGGTCGG	AAGAACCGTAGTGGTTCCTATGCCCTTCACCACTTATACATACATAGCAGATCCCATCAATGTAGAACACGTCCTCAAAACCAACTTCTCCAACTACCCAAAGGTGAGAAACA
	BnaMS1 S2 target
	1	10951	0.9694	1I	WT	A	-	GGAGAGACGTACCACTCCTATATGGAAGTTTTGTTGGGAGATGGGATCTTCAATTCAGATGGAGAGCTCTGGAGgAAAACAGAGGAAAACCGCGAGTTTCGAGT	TCTCAGAGACTTCAGTACTGTAGTGTTTAAAGAGTATAGCCTCAAGCTCTTCTCCATCCTTTGTCAAGCTTCTTTCAAAGACCAACAAGTAGACATGCAGGTACAATCCACCC
	BnaMS2 S1 target
	1	562	1	1D	WT	G	-	ATGTCTATGTGGATCGTTCTAGCTTGCATGGTGACATCATGGATCTTCTTGCACCGAtGGGACAGAGGAACAAGAGAGGTCCCAAGACATGGCCTTTGGTCGGA	GAGAACCGTAGTGGTTCCGATGCCCTTCACCACTTACACATACATAGCAGATCCCATCAATGTCGAACACGTCCTCAAAACCAATTTCTCCAACTACCCAAAGGTGAGAAAC
	BnaMS2 S2 target
	1	1261	0.5371	5D	WT	GAAAC	-	GGAGAGACGTACCATTCGTATATGGAAGTTTTGTTGGGAGATGGGATCTTCAATTCAGATGGAGAGCTCTGgACAGAGGAAAACCGCGAGTTTCGAATTTGCTTCC	AGTACTGTAGTGTTTAAAGAGTATAGCCTCAAGCTCTTCTCCATCCTTTGTCAAGCcTCTTcCAAAGACCAACAAGTAGACATGCAGGTAACAGTCCGAAAGTCATATCCAGGCCA
	2	815	0.4629	WT	WT	-	-	GGAGAGACGTACCATTCGTATATGGAAGTTTTGTTGGGAGATGGGATCTTCAATTCAGATGGAGAGCTCTGGAGGAAACAGAGGAAAACCGCGAGTTTCGAATT	AGTACTGTAGTGTTTAAAGAGTATAGCCTCAAGCTCTTCTCCATCCTTTGTCAAGCcTCTTcCAAAGACCAACAAGTAGACATGCAGGTAACAGTCCGAAAGTCATATCCAGGCCA
24WS007-3	BnaMS1 S1 target
	1	567	0.992	2D	WT	GG	-	ATGTCTATGTGGATCGTTCTAGCTTGCATGCTCACATCATGGATCTTCTTGCACCGAtGGACAGAGGAACAAGAGAGGTCCCAAGACATGGCCTTTGGTCGGAGC	AAGAACCGTAGTGGTTCCTATGCCCTTCACCACTTATACATACATAGCAGATCCCATCAATGTAGAACACGTCCTCAAAACCAACTTCTCCAACTACCCAAAGGTGAGAAACA
	BnaMS1 S2 target
	1	1852	1	WT	WT	-	-	GGAGAGACGTACCACTCCTATATGGAAGTTTTGTTGGGAGATGGGATCTTCAATTCAGATGGAGAGCTCTGGAGGAAACAGAGGAAAACCGCGAGTTTCGAGTT	TCTCAGAGACTTCAGTACTGTAGTGTTTAAAGAGTATAGCCTCAAGCTCTTCTCCATCCTTTGTCAAGCTTCTTTCAAAGACCAACAAGTAGACATGCAGGTACAATCCACCC
	BnaMS2 S1 target
	1	533	0.54	WT	WT	-	-	ATGTCTATGTGGATCGTTCTAGCTTGCATGGTGACATCATGGATCTTCTTGCACCGATGGGGACAGAGGAACAAGAGAGGTCCCAAGACATGGCCTTTGGTCGG	GAGAACCGTAGTGGTTCCGATGCCCTTCACCACTTACACATACATAGCAGATCCCATCAATGTCGAACACGTCCTCAAAACCAATTTCTCCAACTACCCAAAGGTGAGAAAC
	2	454	0.46	1I	WT	G	-	ATGTCTATGTGGATCGTTCTAGCTTGCATGGTGACATCATGGATCTTCTTGCACCGAtGGGGGACAGAGGAACAAGAGAGGTCCCAAGACATGGCCTTTGGTCG	GAGAACCGTAGTGGTTCCGATGCCCTTCACCACTTACACATACATAGCAGATCCCATCAATGTCGAACACGTCCTCAAAACCAATTTCTCCAACTACCCAAAGGTGAGAAAC
	BnaMS2 S2 target
	1	2267	1	1I	WT	A	-	GGAGAGACGTACCATTCGTATATGGAAGTTTTGTTGGGAGATGGGATCTTCAATTCAGATGGAGAGCTCTGGAGgAAAACAGAGGAAAACCGCGAGTTTCGAAT	AGTACTGTAGTGTTTAAAGAGTATAGCCTCAAGCTCTTCTCCATCCTTTGTCAAGCcTCTTcCAAAGACCAACAAGTAGACATGCAGGTAACAGTCCGAAAGTCATATCCAGGCCA
24WS008-4	BnaMS1 S1 target
	1	480	1	1I	WT	T	-	ATGTCTATGTGGATCGTTCTAGCTTGCATGCTCACATCATGGATCTTCTTGCACCGATgTGGGACAGAGGAACAAGAGAGGTCCCAAGACATGGCCTTTGGTCG	AAGAACCGTAGTGGTTCCTATGCCCTTCACCACTTATACATACATAGCAGATCCCATCAATGTAGAACACGTCCTCAAAACCAACTTCTCCAACTACCCAAAGGTGAGAAACA
	BnaMS1 S2 target
	1	873	0.689	1I	WT	A	-	GGAGAGACGTACCACTCCTATATGGAAGTTTTGTTGGGAGATGGGATCTTCAATTCAGATGGAGAGCTCTGGAGgAAAACAGAGGAAAACCGCGAGTTTCGAGT	TCTCAGAGACTTCAGTACTGTAGTGTTTAAAGAGTATAGCCTCAAGCTCTTCTCCATCCTTTGTCAAGCTTCTTTCAAAGACCAACAAGTAGACATGCAGGTACAATCCACCC
	2	394	0.311	3D	WT	CAG	-	GGAGAGACGTACCACTCCTATATGGAAGTTTTGTTGGGAGATGGGATCTTCAATTCAGATGGAGAGCTCTGGAGGAAaAGGAAAACCGCGAGTTTCGAGT	TCTCAGAGACTTCAGTACTGTAGTGTTTAAAGAGTATAGCCTCAAGCTCTTCTCCATCCTTTGTCAAGCTTCTTTCAAAGACCAACAAGTAGACATGCAGGTACAATCCACCC
	BnaMS2 S1 target
	1	192	1	WT	WT	-	-	ATGTCTATGTGGATCGTTCTAGCTTGCATGGTGACATCATGGATCTTCTTGCACCGATGGGGACAGAGGAACAAGAGAGGTCCCAAGACATGGCCTTTGGTCGG	GAGAACCGTAGTGGTTCCGATGCCCTTCACCACTTACACATACATAGCAGATCCCATCAATGTCGAACACGTCCTCAAAACCAATTTCTCCAACTACCCAAAGGTGAGAAAC
	BnaMS2 S2 target
	1	1627	1	2D	WT	AA	-	GGAGAGACGTACCATTCGTATATGGAAGTTTTGTTGGGAGATGGGATCTTCAATTCAGATGGAGAGCTCTGGAGgACAGAGGAAAACCGCGAGTTTCGAATTTG	AGTACTGTAGTGTTTAAAGAGTATAGCCTCAAGCTCTTCTCCATCCTTTGTCAAGCcTCTTcCAAAGACCAACAAGTAGACATGCAGGTAACAGTCCGAAAGTCATATCCAGGCCA
24WS011-2	BnaMS1 S1 target
	1	440	1	WT	WT	-	-	ATGTCTATGTGGATCGTTCTAGCTTGCATGCTCACATCATGGATCTTCTTGCACCGATGGGGACAGAGGAACAAGAGAGGTCCCAAGACATGGCCTTTGGTCGG	AAGAACCGTAGTGGTTCCTATGCCCTTCACCACTTATACATACATAGCAGATCCCATCAATGTAGAACACGTCCTCAAAACCAACTTCTCCAACTACCCAAAGGTGAGAAACA
	BnaMS1 S2 target
	1	252	1	1I	WT	A	-	GGAGAGACGTACCACTCCTATATGGAAGTTTTGTTGGGAGATGGGATCTTCAATTCAGATGGAGAGCTCTGGAGgAAAACAGAGGAAAACCGCGAGTTTCGAGT	TCTCAGAGACTTCAGTACTGTAGTGTTTAAAGAGTATAGCCTCAAGCTCTTCTCCATCCTTTGTCAAGCTTCTTTCAAAGACCAACAAGTAGACATGCAGGTACAATCCACCC
	BnaMS2 S1 target
	1	321	1	1I	WT	T	-	ATGTCTATGTGGATCGTTCTAGCTTGCATGGTGACATCATGGATCTTCTTGCACCGATgTGGGACAGAGGAACAAGAGAGGTCCCAAGACATGGCCTTTGGTCG	GAGAACCGTAGTGGTTCCGATGCCCTTCACCACTTACACATACATAGCAGATCCCATCAATGTCGAACACGTCCTCAAAACCAATTTCTCCAACTACCCAAAGGTGAGAAAC
	BnaMS2 S2 target
	1	421	0.569	5I	WT	ACCGG	-	GGAGAGACGTACCATTCGTATATGGAAGTTTTGTTGGGAGATGGGATCTTCAATTCAGATGGAGAGCTCTGGAGgAAACCGGACAGAGGAAAACCGCGAGTTTCGAATTTG	AGTACTGTAGTGTTTAAAGAGTATAGCCTCAAGCTCTTCTCCATCCTTTGTCAAGCcTCTTcCAAAGACCAACAAGTAGACATGCAGGTAACAGTCCGAAAGTCATATCCAGGCCA
	2	398	0.431	WT	WT	-	-	GGAGAGACGTACCATTCGTATATGGAAGTTTTGTTGGGAGATGGGATCTTCAATTCAGATGGAGAGCTCTGGAGGAAACAGAGGAAAACCGCGAGTTTCGAATT	AGTACTGTAGTGTTTAAAGAGTATAGCCTCAAGCTCTTCTCCATCCTTTGTCAAGCTTCTTTCAAAGACCAACAAGTAGACATGCAGGTAACAGTCCGAAAGTCATATCCAGGACCA
24WS009-1	BnaMS1 S1 target
	1	456	1	1I	WT	T	-	ATGTCTATGTGGATCGTTCTAGCTTGCATGCTCACATCATGGATCTTCTTGCACCGATgTGGGACAGAGGAACAAGAGAGGTCCCAAGACATGGCCTTTGGTCG	AAGAACCGTAGTGGTTCCTATGCCCTTCACCACTTATACATACATAGCAGATCCCATCAATGTAGAACACGTCCTCAAAACCAACTTCTCCAACTACCCAAAGGTGAGAAACA
	BnaMS1 S2 target
	1	1676	1	WT	WT	-	-	GGAGAGACGTACCACTCCTATATGGAAGTTTTGTTGGGAGATGGGATCTTCAATTCAGATGGAGAGCTCTGGAGGAAACAGAGGAAAACCGCGAGTTTCGAGTT	TCTCAGAGACTTCAGTACTGTAGTGTTTAAAGAGTATAGCCTCAAGCTCTTCTCCATCCTTTGTCAAGCTTCTTTCAAAGACCAACAAGTAGACATGCAGGTACAATCCACCC
	BnaMS2 S1 target
	1	745	1	2D	WT	GG	-	ATGTCTATGTGGATCGTTCTAGCTTGCATGGTGACATCATGGATCTTCTTGCACCGATgGACAGAGGAACAAGAGAGGTCCCAAGACATGGCCTTTGGTCG	GAGAACCGTAGTGGTTCCGATGCCCTTCACCACTTACACATACATAGCAGATCCCATCAATGTCGAACACGTCCTCAAAACCAATTTCTCCAACTACCCAAAGGTGAGAAAC
	BnaMS2 S2 target
	1	1677	0.5009	1I	WT	T	-	AGTACTGTAGTGTTTAAAGAGTATAGCCTCAAGCTCTTCTCCATCCTTTGTCAAGCcTCTTcCAAAGACCAACAAGTAGACATGCAGGTAACAGTCCGAAAGTCATATCCAGGCCA	GGAGAGACGTACCATTCGTATATGGAAGTTTTGTTGGGAGATGGGATCTTCAATTCAGATGGAGAGCTCTGGAGGAAaTCAGAGGAAAACCGCGAGTTTCGAAT
	2	1386	0.4991	WT	WT	-	-	AGTACTGTAGTGTTTAAAGAGTATAGCCTCAAGCTCTTCTCCATCCTTTGTCAAGCcTCTTcCAAAGACCAACAAGTAGACATGCAGGTAACAGTCCGAAAGTCATATCCAGGCCA	GGAGAGACGTACCATTCGTATATGGAAGTTTTGTTGGGAGATGGGATCTTCAATTCAGATGGAGAGCTCTGGAGGAAACAGAGGAAAACCGCGAGTTTCGAATT
24WS011-3	BnaMS1 S1 target
	1	423	0.995	2I	WT	TT	-	ATGTCTATGTGGATCGTTCTAGCTTGCATGCTCACATCATGGATCTTCTTGCACCGATgTTGGGACAGAGGAACAAGAGAGGTCCCAAGACATGGCCTTTGGTCG
	BnaMS1 S2 target
	1	744	0.5034	WT	WT	-	-	GGAGAGACGTACCACTCCTATATGGAAGTTTTGTTGGGAGATGGGATCTTCAATTCAGATGGAGAGCTCTGGAGGAAACAGAGGAAAACCGCGAGTTTCGAGTT	TCTCAGAGACTTCAGTACTGTAGTGTTTAAAGAGTATAGCCTCAAGCTCTTCTCCATCCTTTGTCAAGCTTCTTTCAAAGACCAACAAGTAGACATGCAGGTACAATCCACCC
	2	734	0.4966	1D	WT	A	-	GGAGAGACGTACCACTCCTATATGGAAGTTTTGTTGGGAGATGGGATCTTCAATTCAGATGGAGAGCTCTGGAGgAACAGAGGAAAACCGCGAGTTTCGAGTTT	TCTCAGAGACTTCAGTACTGTAGTGTTTAAAGAGTATAGCCTCAAGCTCTTCTCCATCCTTTGTCAAGCTTCTTTCAAAGACCAACAAGTAGACATGCAGGTACAATCCACCC
	BnaMS2 S1 target
	1	229	1	WT	WT	-	-	ATGTCTATGTGGATCGTTCTAGCTTGCATGGTGACATCATGGATCTTCTTGCACCGATGGGGACAGAGGAACAAGAGAGGTCCCAAGACATGGCCTTTGGTCGG	GAGAACCGTAGTGGTTCCGATGCCCTTCACCACTTACACATACATAGCAGATCCCATCAATGTCGAACACGTCCTCAAAACCAATTTCTCCAACTACCCAAAGGTGAGAAAC
	BnaMS2 S2 target
	1	600	1	1I	WT	T	-	GGAGAGACGTACCATTCGTATATGGAAGTTTTGTTGGGAGATGGGATCTTCAATTCAGATGGAGAGCTCTGGAGGAAaTCAGAGGAAAACCGCGAGTTTCGAAT	AGTACTGTAGTGTTTAAAGAGTATAGCCTCAAGCTCTTCTCCATCCTTTGTCAAGCTTCTTTCAAAGACCAACAAGTAGACATGCAGGTAACAGTCCGAAAGTCATATCCAGGACCA
24WS012-4	BnaMS1 S1 target
	1	933	1	1I	WT	T	-	GGAGAGACGTACCACTCCTATATGGAAGTTTTGTTGGGAGATGGGATCTTCAATTCAGATGGAGAGCTCTGGAGGAAaTCAGAGGAAAACCGCGAGTTTCGAGT	TCTCAGAGACTTCAGTACTGTAGTGTTTAAAGAGTATAGCCTCAAGCTCTTCTCCATCCTTTGTCAAGCTTCTTTCAAAGACCAACAAGTAGACATGCAGGTACAATCCACCC
	BnaMS1 S2 target
	1	338	0.4781	1I	WT	A	-	GGAGAGACGTACCACTCCTATATGGAAGTTTTGTTGGGAGATGGGATCTTCAATTCAGATGGAGAGCTCTGGAGgAAAACAGAGGAAAACCGCGAGTTTCGAGT	TCTCAGAGACTTCAGTACTGTAGTGTTTAAAGAGTATAGCCTCAAGCTCTTCTCCATCCTTTGTCAAGCTTCTTTCAAAGACCAACAAGTAGACATGCAGGTACAATCCACCC
	2	208	0.5219	2D	WT	CA	-	GGAGAGACGTACCACTCCTATATGGAAGTTTTGTTGGGAGATGGGATCTTCAATTCAGATGGAGAGCTCTGGAGGAAaGAGGAAAACCGCGAGTTTCGAGT	TCTCAGAGACTTCAGTACTGTAGTGTTTAAAGAGTATAGCCTCAAGCTCTTCTCCATCCTTTGTCAAGCTTCTTTCAAAGACCAACAAGTAGACATGCAGGTACAATCCACCC
	BnaMS2 S1 target
	1	329	1	WT	WT	-	-	ATGTCTATGTGGATCGTTCTAGCTTGCATGGTGACATCATGGATCTTCTTGCACCGATGGGGACAGAGGAACAAGAGAGGTCCCAAGACATGGCCTTTGGTCGG	GAGAACCGTAGTGGTTCCGATGCCCTTCACCACTTACACATACATAGCAGATCCCATCAATGTCGAACACGTCCTCAAAACCAATTTCTCCAACTACCCAAAGGTGAGAAAC
	BnaMS2 S2 target
	1	2006	1	10D	WT	AAACAGAGGA	-	GGAGAGACGTACCATTCGTATATGGAAGTTTTGTTGGGAGATGGGATCTTCAATTCAGATGGAGAGCTCTGGAGgAAACCGCGAGTTTCGAATTTGCTTCCAAG	AGTACTGTAGTGTTTAAAGAGTATAGCCTCAAGCTCTTCTCCATCCTTTGTCAAGCcTCTTcCAAAGACCAACAAGTAGACATGCAGGTAACAGTCCGAAAGTCATATCCAGGCCA

## Sheet: Table_S3
Table S3 Genotypic and phenotypic analysis of BnaMS1 and BnaMS2 mutants.
				Genotype at targets of BnaMS1		Genotype at targets of BnaMS2
Plant ID	Background	Generation	Positive	S1	S2	S1	S2	Fertility
23XP003-7	ZY50	T4	N	HO (+1bp)	HE (+1bp)	HO (-1bp)	HO (+1bp)	Sterile
23XP004-12	ZY50	T4	N	WT	WT	HO (+1bp)	HO ( -2bp)	Fertile
23XP024-12	ZY50	T4	N	HO (-27bp)	HO (+1bp)	HO (+1bp)	HO (+1bp)	Sterile
23XP005-2	ZY50	T4	N	HO (+1bp)	WT	WT	HO (-23bp)	Sterile
23XP005-9	ZY50	T4	N	HO (+1bp)	HO (+1bp)	WT	HO ( -7bp)	Sterile
22XP023-12	ZY50	T4	N	WT	WT	HO (+1bp)	HO (-2bp)	Fertile
22XP023-4	ZY50	T5	N	WT	HO (-1bp)	WT	HO ( -2bp)	Sterile
23XP023-25	ZY50	T5	N	HE (+1bp)	HO (-10bp)	WT	HO (-1bp)	Sterile
23XP024-2	ZY50	T5	N	WT	HO (+1bp)	HO (-2bp)	HO (+1bp)	Sterile
23XP024-15	ZY50	T5	N	HE (+1bp)	HO (-2bp)	HO (+5bp)	HO (-1bp)	Sterile
23XP024-18	ZY50	T5	N	HO (+1bp)	HO (-2bp)	WT	WT	Fertile
23XP025-3	ZY50	T5	N	HO (-2bp)	HO (-8bp)	WT	WT	Fertile
23XP026-19	ZY51	T4	N	WT	HO (+1bp)	HO ( -5bp)	WT	Sterile
23XP027-9	ZY51	T4	N	HO (+1bp)	WT	HO ( -10bp)	HO ( -1bp)	Sterile
23XP029-1	ZY51	T4	N	WT	HO (-4bp)	HO (+1bp)	WT	Sterile
23XP022-4	ZY51	T4	N	HO (+1bp)	WT	HO ( -5bp)	WT	Sterile
23XP011-9	ZY51	T4	N	WT	HO (+1bp)	WT	HO (+2bp)	Sterile
23XP003-5	ZY51	T4	N	WT	HO (+1bp)	WT	WT	Fertile
23WS-1-2	ZY51	T4	N	HO (-2bp)	HO (+3bp)	HE (+1bp)	HO (+1bp)	Sterile
23XP007-1	ZY51	T5	N	HO+(1bp)	HE (+1bp)	WT	WT	Fertile
23XP017-3	ZY51	T5	N	HO (+1bp)	HO ( -1bp)	WT	HO (-2bp)	Sterile
23XP018-4	ZY51	T5	N	HO (-10bp)	WT	WT	HO (+1bp)	Sterile
22XP055-1	ZY51	T5	N	HO (+1bp)	HE (+1bp)	HO (+1bp)	HE (+1bp)	Sterile
23XP045-20	20P19	T4	N	WT	HO (-2bp)	HO (+1bp)	HO (+1bp)	Sterile
22XP001-5	20P19	T4	N	WT	HO (-1bp)	HO (+1bp)	HO (+1bp)	Sterile
23XP041-23	20P19	T4	N	HE ( -1bp)	BI (-2bp, +1bp)	WT	HO ( -1bp)	Sterile
22XP014-18	20P19	T4	N	WT	WT	HO (-1bp)	HO ( -5bp)	Fertile
22XP010-5	20P19	T4	N	HO (+1bp)	HE ( -1bp)	WT	HO (-2bp)	Sterile
22XP004-7	20P19	T4	N	HO(+1bp)	HO ( -2bp)	WT	WT	Fertile
23WS002-8	20P19	T4	N	HE (+1bp)	HO (+1bp)	WT	HO (-4bp)	Sterile
23XP025-1	20P19	T4	N	WT	HO (+1bp)	HO ( -1bp)	HE ( -1bp)	Sterile
22XP052-1	20P19	T4	N	WT	HO ( -1bp)	HO (+1bp)	HE ( -1bp)	Sterile
23XP003-5	20P19	T5	N	HO (+1bp)	HO ( -6bp)	WT	HO ( -4bp)	Sterile
22XP053-1	20P19	T5	N	WT	WT	WT	HO ( -2bp)	Fertile
24WS001-1	ZS11	T4	N	HE (+1bp)	HO (-1bp)	WT	HO (+1bp)	Sterile
24WS002-2	ZS11	T4	N	HO (+1bp)	HO ( -1bp)	WT	HO ( -2bp)	Sterile
24WS003-3	ZS11	T4	N	WT	HO (-2bp)	WT	HO (+2bp)	Sterile
24WS004-4	ZS11	T4	N	WT	HO (+1bp)	WT	HO (+1bp)	Sterile
24WS005-1	HS5	T4	N	HO (-4bp)	WT	HO (+1bp)	WT	Sterile
24WS006-2	HS5	T4	N	WT	HO (+1bp)	HO ( -1bp)	HE ( -5bp)	Sterile
24WS007-3	HS5	T4	N	HO (-2bp)	WT	HE (+1bp)	HO (+1bp)	Sterile
24WS008-4	HS5	T4	N	HO (+1bp)	BI (+1bp, -3bp)	WT	HO ( -2bp)	Sterile
24WS011-2	HS5	T4	N	WT	HO (+1bp)	HO (+1bp)	HE (+5bp)	Sterile
24WS009-1	Z9	T4	N	HO (+1bp)	WT	HO (-2bp)	HE (+1bp)	Sterile
24WS011-3	Z9	T4	N	HO (+2bp)	HE (-1bp)	WT	HO (+1bp)	Sterile
24WS012-4	Z9	T4	N	HO (+1bp)	BI (+1bp, -2bp)	WT	HO (-10bp)	Sterile
BI, biallelic; HE, heterozygous; HO, homozygous; WT, wild-type. “–” and “+” indicate the deletion and insertion of the indicated number of nucleotides.

## Sheet: Table_S4
Table S4 Primers used in the present study.
Primers	Primer sequence (5'-3')	Remark
MS1-F	ATGGGGACAGAGGAACAAGA	Amplification of BnaMS1 genome sequence
MS1-R	CTATGAACGTCTGGATACAGTA
PSH94T1-F	gtcaGAGAGCTCTGGAGGAAACAG	Construction for BnaMS1 and BnaMS2 targeting
PSH94T1-R	aaacCTGTTTCCTCCAGAGCTCTC
PSH94T2-F	attgTCTTGTTCCTCTGTCCCCAT
PSH94T2-R	aaacATGGGGACAGAGGAACAAGA
PSH94-1F	ggagtgagtacggtgtgcATGTCTATGTGGATCGTTCTAGC	BnaMS1 and BnaMS2 editing test
PSH94-1R	gagttggatgctggatggTGTTTCTCACCTTTGGGTAGTT
PSH94-2F	ggagtgagtacggtgtgcGGAGAGACGTACCACTCCTAT
PSH94-2R	gagttggatgctggatggGGGTGGATTGTACCTGCAT
PSH94-3F	ggagtgagtacggtgtgcTGTGTGTAATAAGGGAGAG
PSH94-3R	gagttggatgctggatggCCACAAAGGATGGAGAAGAG
PB-1L	CCGTAGTGCTCGACTAGTAT	Gene editing construct positive detection
PB-1R	ATACCGACGCGTATCCAT
Dsred-1	acttgttgataattcttaattaaGACACGCTTGTCTACTCCAAA	Amplification of Dsred genome sequence
Dsred-2	tgtcaaacactgatagtttaaaCTGAATCAGGACGGTACCGT
MSBD-F	CCACACTCCGTAAGAAGCGT	MSBD construct positive detection
MSBD-R	CAGGACTCCTCCCTCCAGGA
PAP2-1	acttgttgataattcttaattaaATGGAGGGTTCGTCCCAAGGG	Amplification of BnaA07.PAP2 genome sequence
PAP2-2	tgtcaaacactgatagtttaaaTCAAGTTCCAGTTTCTCCATC
PAP2RT-F	GCTCGTATGTTGTGTGGAATTG	BnaA07.PAP2 qRT-PCR validation
PAP2RT-R	GGTGCCATTTCCCTTCTCCATAC
MSPR-F	ATGGAGGGTTCGTCCCA	MSPR construct positive detection
MSPR-R	CTTCCTGCACCGATTTA
RePAT-1	tgtcaaacactgatagtttaaacATAACACATTGCGGACGTTTT	Amplification of RePATgenome sequence
RePAT-2	acttgttgataattcttaattaaAGAGCAGCTTGCCAACAT
RUBY-1	acttgttgataattcttaattaaATGGATCATGCGACCCTCGCC	Amplification of RUBYgenome sequence
RUBY-2	acttgttgataattcttaattaaTCACTATCACTGGAGGCTTGG
PMR-F	CAGATTCCTCCACCACAACTAC	PMR construct positive detection
PMR-R	CTCCAGCCAACTTCAACAAATC
Hyb-5	GATGGCTGTGTAGAAGTA	Specific PCR detection chromosome C08 site of PMR-28 lines
P28-2R	GTTTCCATGCAGATTGG
P28-F1	GGTGTCATGGGAACTTA
P28-2R	GTTTCCATGCAGATTGG

## Sheet: Table_S5
Table S5 T1 transgenic segregation analysis of lines with single DNA insertion.
Line ID	Generation	Total plant number	Number of red plants	Number of green plants	Expected segregated ratio	χ2
PMR-2	T1	27	20	7	3:1	0.012
PMR-16	T1	43	35	8	3:1	0.937
PMR-20	T1	68	48	20	3:1	0.706
PMR-28	T1	44	32	12	3:1	0.03
PMR-40	T1	32	20	12	3:1	2.667
χ20.05, 1=3.84

## Sheet: Table_S6
Table S6 Chi-square test of SPT cassette segregation ratio in seedlings produced by different PMR-28 hybrid progenies.
Line ID	Generation	Total plant number	Number of red plants	Number of pink plants	Number of green plants	Expected segregated ratio	χ2
Bnams1Bnams2 * PMR-28	F2	70	15	37	18	1:2:1	0.293
Com024-23	F3	100	23	50	27	1:2:1	0.213
Com024-28	F3	89	23	42	24	1:2:1	0.318
Com024-35	F3	68	15	33	20	1:2:1	0.706
Com005-19	F3	72	16	36	20	1:2:1	0.297
Com005-31	F3	82	23	37	22	1:2:1	0.142
Com005-32	F3	73	16	38	19	1:2:1	0.041
Com005-61	F3	96	21	49	26	1:2:1	0.211
Com005-94	F3	58	15	27	16	1:2:1	0.207
Com005-101	F3	89	20	48	21	1:2:1	0.094
Com005-113	F3	102	30	44	28	1:2:1	0.327
Com005-124	F3	111	25	56	30	1:2:1	0.243
χ20.05, 1=3.84, χ20.05, 2=5.99

## Sheet: Table_S7
Table S7 Genotype and phenotype analysis of Bnams1Bnams2 double mutants in 23XP024-12*PMR-28 and 23XP005-2*PMR-28 combinations.
		Genotype at targets of BnaMS1		Genotype at targets of BnaMS2
Plant ID	Generation	S1	S2	S1	S2	PMR	Color	Fertility
Com024-2	F2	HO (-27bp)	HO (+1bp)	HO (+1bp)	HO (+1bp)	HO	Red	Fertile
Com024-10	F2	HO (-27bp)	HO (+1bp)	HO (+1bp)	HO (+1bp)	HO	Red	Fertile
Com024-23	F2	HO (-27bp)	HO (+1bp)	HO (+1bp)	HO (+1bp)	HE	Pink	Fertile
Com024-28	F2	HO (-27bp)	HO (+1bp)	HO (+1bp)	HO (+1bp)	HE	Pink	Fertile
Com024-35	F2	HO (-27bp)	HO (+1bp)	HO (+1bp)	HO (+1bp)	HE	Pink	Fertile
Com024-55	F2	HO (-27bp)	HO (+1bp)	HO (+1bp)	HO (+1bp)	HO	Red	Fertile
Com024-62	F2	HO (-27bp)	HO (+1bp)	HO (+1bp)	HO (+1bp)	HO	Red	Fertile
Com024-86	F2	HO (-27bp)	HO (+1bp)	HO (+1bp)	HO (+1bp)	HO	Red	Fertile
Com024-91	F2	HO (-27bp)	HO (+1bp)	HO (+1bp)	HO (+1bp)	HO	Red	Fertile
Com024-97	F2	HO (-27bp)	HO (+1bp)	HO (+1bp)	HO (+1bp)	HO	Red	Fertile
Com005-13	F2	HO (+1bp)	WT	WT	HO (-23bp)	HO	Red	Fertile
Com005-19	F2	HO (+1bp)	WT	WT	HO (-23bp)	HE	Pink	Fertile
Com005-31	F2	HO (+1bp)	WT	WT	HO (-23bp)	HE	Pink	Fertile
Com005-32	F2	HO (+1bp)	WT	WT	HO (-23bp)	HE	Pink	Fertile
Com005-50	F2	HO (+1bp)	WT	WT	HO (-23bp)	HO	Red	Fertile
Com005-61	F2	HO (+1bp)	WT	WT	HO (-23bp)	HE	Pink	Fertile
Com005-69	F2	HO (+1bp)	WT	WT	HO (-23bp)	HO	Red	Fertile
Com005-72	F2	HO (+1bp)	WT	WT	HO (-23bp)	HO	Red	Fertile
Com005-90	F2	HO (+1bp)	WT	WT	HO (-23bp)	HO	Red	Fertile
Com005-94	F2	HO (+1bp)	WT	WT	HO (-23bp)	HE	Pink	Fertile
Com005-101	F2	HO (+1bp)	WT	WT	HO (-23bp)	HE	Pink	Fertile
Com005-111	F2	HO (+1bp)	WT	WT	HO (-23bp)	HO	Red	Fertile
Com005-113	F2	HO (+1bp)	WT	WT	HO (-23bp)	HE	Pink	Fertile
Com005-124	F2	HO (+1bp)	WT	WT	HO (-23bp)	HE	Pink	Fertile
Com005-129	F2	HO (+1bp)	WT	WT	HO (-23bp)	HO	Red	Fertile
Com005-130	F2	HO (+1bp)	WT	WT	HO (-23bp)	HO	Red	Fertile
Com005-147	F2	HO (+1bp)	WT	WT	HO (-23bp)	HO	Red	Fertile
Com005-149	F2	HO (+1bp)	WT	WT	HO (-23bp)	HO	Red	Fertile
Note: “Com024” represents F2 generation combination of 23XP024-12*PMR-28. “Com005” represents F2 generation combination of 23XP005-2*PMR-28. HE, heterozygous; HO, homozygous; WT, wild-type. “–” and “+” indicate the deletion and insertion of the indicated number of nucleotides.

## Sheet: Table_S8
Table S8 Chi-square test of SPT cassette segregation ratio in seedlings produced by 23XP024-12* Com024-23 and 23XP005-2* Com005-101 combinations.
Line ID	Generation	Total plant number	Number of red plants	Number of pink plants	Number of green plants	Expected segregated ratio	χ2
23XP024-12* Com024-23	F1	270	141	/	129	1:1	0.448
23XP005-2* Com005-101	F1	314	149	/	165	1:1	0.815
23XP024-12* Com024-23	F2	65	16	30	19	1:2:1	0.323
23XP005-2* Com005-101	F2	92	20	48	24	1:2:1	0.056
χ20.05, 1=3.84, χ20.05, 2=5.99

## Sheet: Table_S9
Table S9 Genotype and phenotype analysis of progeny from crossing and selfing of the 23XP024-12*PMR-28 and 23XP005-2*PMR-28 maintainer lines.
		Genotype at targets of BnaMS1		Genotype at targets of BnaMS2
Plant ID	Generation	S1	S2	S1	S2	PMR	Color	Fertility
24SX001-1	F1	HO (-27bp)	HO (+1bp)	HO (+1bp)	HO (+1bp)	HE	Pink	Fertile
24SX001-2	F1	HO (-27bp)	HO (+1bp)	HO (+1bp)	HO (+1bp)	HE	Pink	Fertile
24SX001-3	F1	HO (-27bp)	HO (+1bp)	HO (+1bp)	HO (+1bp)	HE	Pink	Fertile
24SX001-4	F1	HO (-27bp)	HO (+1bp)	HO (+1bp)	HO (+1bp)	HE	Pink	Fertile
24SX001-5	F1	HO (-27bp)	HO (+1bp)	HO (+1bp)	HO (+1bp)	HE	Pink	Fertile
24SX001-6	F1	HO (-27bp)	HO (+1bp)	HO (+1bp)	HO (+1bp)	HE	Pink	Fertile
24SX001-7	F1	HO (-27bp)	HO (+1bp)	HO (+1bp)	HO (+1bp)	HE	Pink	Fertile
24SX001-8	F1	HO (-27bp)	HO (+1bp)	HO (+1bp)	HO (+1bp)	HE	Pink	Fertile
24SX001-9	F1	HO (-27bp)	HO (+1bp)	HO (+1bp)	HO (+1bp)	HE	Pink	Fertile
24SX001-10	F1	HO (-27bp)	HO (+1bp)	HO (+1bp)	HO (+1bp)	HE	Pink	Fertile
24SX001-142	F1	HO (-27bp)	HO (+1bp)	HO (+1bp)	HO (+1bp)	-	Green	Sterile
24SX001-143	F1	HO (-27bp)	HO (+1bp)	HO (+1bp)	HO (+1bp)	-	Green	Sterile
24SX001-144	F1	HO (-27bp)	HO (+1bp)	HO (+1bp)	HO (+1bp)	-	Green	Sterile
24SX001-145	F1	HO (-27bp)	HO (+1bp)	HO (+1bp)	HO (+1bp)	-	Green	Sterile
24SX001-146	F1	HO (-27bp)	HO (+1bp)	HO (+1bp)	HO (+1bp)	-	Green	Sterile
24SX001-147	F1	HO (-27bp)	HO (+1bp)	HO (+1bp)	HO (+1bp)	-	Green	Sterile
24SX001-148	F1	HO (-27bp)	HO (+1bp)	HO (+1bp)	HO (+1bp)	-	Green	Sterile
24SX001-149	F1	HO (-27bp)	HO (+1bp)	HO (+1bp)	HO (+1bp)	-	Green	Sterile
24SX001-150	F1	HO (-27bp)	HO (+1bp)	HO (+1bp)	HO (+1bp)	-	Green	Sterile
24SX001-151	F1	HO (-27bp)	HO (+1bp)	HO (+1bp)	HO (+1bp)	-	Green	Sterile
24SX002-1	F1	HO (+1bp)	WT	WT	HO (-23bp)	HE	Pink	Fertile
24SX002-2	F1	HO (+1bp)	WT	WT	HO (-23bp)	HE	Pink	Fertile
24SX002-3	F1	HO (+1bp)	WT	WT	HO (-23bp)	HE	Pink	Fertile
24SX002-4	F1	HO (+1bp)	WT	WT	HO (-23bp)	HE	Pink	Fertile
24SX002-5	F1	HO (+1bp)	WT	WT	HO (-23bp)	HE	Pink	Fertile
24SX002-6	F1	HO (+1bp)	WT	WT	HO (-23bp)	HE	Pink	Fertile
24SX002-7	F1	HO (+1bp)	WT	WT	HO (-23bp)	HE	Pink	Fertile
24SX002-8	F1	HO (+1bp)	WT	WT	HO (-23bp)	HE	Pink	Fertile
24SX002-9	F1	HO (+1bp)	WT	WT	HO (-23bp)	HE	Pink	Fertile
24SX002-10	F1	HO (+1bp)	WT	WT	HO (-23bp)	HE	Pink	Fertile
24SX002-11	F1	HO (+1bp)	WT	WT	HO (-23bp)	HE	Pink	Fertile
24SX002-151	F1	HO (+1bp)	WT	WT	HO (-23bp)	-	Green	Sterile
24SX002-152	F1	HO (+1bp)	WT	WT	HO (-23bp)	-	Green	Sterile
24SX002-153	F1	HO (+1bp)	WT	WT	HO (-23bp)	-	Green	Sterile
24SX002-154	F1	HO (+1bp)	WT	WT	HO (-23bp)	-	Green	Sterile
24SX002-155	F1	HO (+1bp)	WT	WT	HO (-23bp)	-	Green	Sterile
24SX002-156	F1	HO (+1bp)	WT	WT	HO (-23bp)	-	Green	Sterile
24SX002-157	F1	HO (+1bp)	WT	WT	HO (-23bp)	-	Green	Sterile
24SX002-158	F1	HO (+1bp)	WT	WT	HO (-23bp)	-	Green	Sterile
24SX002-159	F1	HO (+1bp)	WT	WT	HO (-23bp)	-	Green	Sterile
24SX002-160	F1	HO (+1bp)	WT	WT	HO (-23bp)	-	Green	Sterile
24SX002-161	F1	HO (+1bp)	WT	WT	HO (-23bp)	-	Green	Sterile
24SX002-162	F1	HO (+1bp)	WT	WT	HO (-23bp)	-	Green	Sterile
24SX002-163	F1	HO (+1bp)	WT	WT	HO (-23bp)	-	Green	Sterile
24SX002-164	F1	HO (+1bp)	WT	WT	HO (-23bp)	-	Green	Sterile
24SX002-165	F1	HO (+1bp)	WT	WT	HO (-23bp)	-	Green	Sterile
24SX002-166	F1	HO (+1bp)	WT	WT	HO (-23bp)	-	Green	Sterile
24YY001-1	F2	HO (-27bp)	HO (+1bp)	HO (+1bp)	HO (+1bp)	HE	Pink	Fertile
24YY001-2	F2	HO (-27bp)	HO (+1bp)	HO (+1bp)	HO (+1bp)	HE	Pink	Fertile
24YY001-3	F2	HO (-27bp)	HO (+1bp)	HO (+1bp)	HO (+1bp)	HO	Red	Fertile
24YY001-4	F2	HO (-27bp)	HO (+1bp)	HO (+1bp)	HO (+1bp)	HE	Pink	Fertile
24YY001-5	F2	HO (-27bp)	HO (+1bp)	HO (+1bp)	HO (+1bp)	HO	Red	Fertile
24YY001-6	F2	HO (-27bp)	HO (+1bp)	HO (+1bp)	HO (+1bp)	HO	Red	Fertile
24YY001-7	F2	HO (-27bp)	HO (+1bp)	HO (+1bp)	HO (+1bp)	HE	Pink	Fertile
24YY001-8	F2	HO (-27bp)	HO (+1bp)	HO (+1bp)	HO (+1bp)	HO	Red	Fertile
24YY001-9	F2	HO (-27bp)	HO (+1bp)	HO (+1bp)	HO (+1bp)	HO	Red	Fertile
24YY001-10	F2	HO (-27bp)	HO (+1bp)	HO (+1bp)	HO (+1bp)	HO	Red	Fertile
24YY001-11	F2	HO (-27bp)	HO (+1bp)	HO (+1bp)	HO (+1bp)	HE	Pink	Fertile
24YY001-12	F2	HO (-27bp)	HO (+1bp)	HO (+1bp)	HO (+1bp)	HO	Red	Fertile
24YY001-13	F2	HO (-27bp)	HO (+1bp)	HO (+1bp)	HO (+1bp)	HE	Pink	Fertile
24YY001-14	F2	HO (-27bp)	HO (+1bp)	HO (+1bp)	HO (+1bp)	HO	Red	Fertile
24YY001-15	F2	HO (-27bp)	HO (+1bp)	HO (+1bp)	HO (+1bp)	HE	Pink	Fertile
24YY001-16	F2	HO (-27bp)	HO (+1bp)	HO (+1bp)	HO (+1bp)	HO	Red	Fertile
24YY001-17	F2	HO (-27bp)	HO (+1bp)	HO (+1bp)	HO (+1bp)	HE	Pink	Fertile
24YY001-18	F2	HO (-27bp)	HO (+1bp)	HO (+1bp)	HO (+1bp)	HE	Pink	Fertile
24YY001-19	F2	HO (-27bp)	HO (+1bp)	HO (+1bp)	HO (+1bp)	HO	Red	Fertile
24YY001-20	F2	HO (-27bp)	HO (+1bp)	HO (+1bp)	HO (+1bp)	HO	Red	Fertile
24YY001-21	F2	HO (-27bp)	HO (+1bp)	HO (+1bp)	HO (+1bp)	HE	Pink	Fertile
24YY001-16	F2	HO (-27bp)	HO (+1bp)	HO (+1bp)	HO (+1bp)	HO	Red	Fertile
24YY001-47	F2	HO (-27bp)	HO (+1bp)	HO (+1bp)	HO (+1bp)	-	Green	Sterile
24YY001-48	F2	HO (-27bp)	HO (+1bp)	HO (+1bp)	HO (+1bp)	-	Green	Sterile
24YY001-49	F2	HO (-27bp)	HO (+1bp)	HO (+1bp)	HO (+1bp)	-	Green	Sterile
24YY001-50	F2	HO (-27bp)	HO (+1bp)	HO (+1bp)	HO (+1bp)	-	Green	Sterile
24YY001-51	F2	HO (-27bp)	HO (+1bp)	HO (+1bp)	HO (+1bp)	-	Green	Sterile
24YY001-52	F2	HO (-27bp)	HO (+1bp)	HO (+1bp)	HO (+1bp)	-	Green	Sterile
24YY001-53	F2	HO (-27bp)	HO (+1bp)	HO (+1bp)	HO (+1bp)	-	Green	Sterile
24YY001-54	F2	HO (-27bp)	HO (+1bp)	HO (+1bp)	HO (+1bp)	-	Green	Sterile
24YY001-55	F2	HO (-27bp)	HO (+1bp)	HO (+1bp)	HO (+1bp)	-	Green	Sterile
24YY002-1	F2	HO (+1bp)	WT	WT	HO (-23bp)	HE	Pink	Fertile
24YY002-2	F2	HO (+1bp)	WT	WT	HO (-23bp)	HO	Red	Fertile
24YY002-3	F2	HO (+1bp)	WT	WT	HO (-23bp)	HO	Red	Fertile
24YY002-4	F2	HO (+1bp)	WT	WT	HO (-23bp)	HO	Red	Fertile
24YY002-5	F2	HO (+1bp)	WT	WT	HO (-23bp)	HE	Pink	Fertile
24YY002-6	F2	HO (+1bp)	WT	WT	HO (-23bp)	HE	Pink	Fertile
24YY002-7	F2	HO (+1bp)	WT	WT	HO (-23bp)	HE	Pink	Fertile
24YY002-8	F2	HO (+1bp)	WT	WT	HO (-23bp)	HO	Red	Fertile
24YY002-9	F2	HO (+1bp)	WT	WT	HO (-23bp)	HO	Red	Fertile
24YY002-10	F2	HO (+1bp)	WT	WT	HO (-23bp)	HE	Pink	Fertile
24YY002-11	F2	HO (+1bp)	WT	WT	HO (-23bp)	HO	Red	Fertile
24YY002-12	F2	HO (+1bp)	WT	WT	HO (-23bp)	HE	Pink	Fertile
24YY002-13	F2	HO (+1bp)	WT	WT	HO (-23bp)	HO	Red	Fertile
24YY002-14	F2	HO (+1bp)	WT	WT	HO (-23bp)	HO	Red	Fertile
24YY002-15	F2	HO (+1bp)	WT	WT	HO (-23bp)	HO	Red	Fertile
24YY002-16	F2	HO (+1bp)	WT	WT	HO (-23bp)	HO	Red	Fertile
24YY002-17	F2	HO (+1bp)	WT	WT	HO (-23bp)	HE	Pink	Fertile
24YY002-18	F2	HO (+1bp)	WT	WT	HO (-23bp)	HE	Pink	Fertile
24YY002-19	F2	HO (+1bp)	WT	WT	HO (-23bp)	HO	Red	Fertile
24YY002-69	F2	HO (+1bp)	WT	WT	HO (-23bp)	-	Green	Sterile
24YY002-70	F2	HO (+1bp)	WT	WT	HO (-23bp)	-	Green	Sterile
24YY002-71	F2	HO (+1bp)	WT	WT	HO (-23bp)	-	Green	Sterile
24YY002-72	F2	HO (+1bp)	WT	WT	HO (-23bp)	-	Green	Sterile
24YY002-73	F2	HO (+1bp)	WT	WT	HO (-23bp)	-	Green	Sterile
24YY002-74	F2	HO (+1bp)	WT	WT	HO (-23bp)	-	Green	Sterile
24YY002-75	F2	HO (+1bp)	WT	WT	HO (-23bp)	-	Green	Sterile
24YY002-76	F2	HO (+1bp)	WT	WT	HO (-23bp)	-	Green	Sterile
24YY002-77	F2	HO (+1bp)	WT	WT	HO (-23bp)	-	Green	Sterile
24YY002-78	F2	HO (+1bp)	WT	WT	HO (-23bp)	-	Green	Sterile
Note: “24SX001” represents partial crossing of 23XP024-12*PMR-28 maintainer lines and Bnams1Bnams2 male-sterile lines. “24YY001” represents partial selfing of the 23XP024-12*PMR-28 maintainer lines. “24SX002” represents partial crossing of 23XP005-2*PMR-28 maintainer lines and Bnams1Bnams2 male-sterile lines. “24YY001” represents partial selfing of the 23XP005-2*PMR-28 maintainer lines. HE, heter…
